# Supplementary material for: Response of Bacterial Communities to Different Detritus Compositions in Arctic Deep-Sea Sediments
Source: Front Microbiol. 2017 Feb 24;8:266. doi: 10.3389/fmicb.2017.00266 (PMC5323390; doi:10.3389/fmicb.2017.00266)
Supplement: Supplementary file 2 [file Data_Sheet_2.xlsx]

## Sheet: (A) OTU_1 atm
		phylum	class	order	family	genus		DNA.day0	DNA.unfed	DNA.CHI	DNA.TWEI	DNA.EHUX	DNA.BCLA	DNA.MARC		RNA.day0	RNA.unfed	RNA.CHI	RNA.TWEI	RNA.EHUX	RNA.BCLA		otu
otu37		Acidobacteria	Acidobacteria	Subgroup 21	Subgroup 21_unclassified	Subgroup 21_unclassified		2.24829	1.28954	0.726682	0.161262	0.236365	0.305284	0.311049		0.295278	0.0537532	0.109273	0.0277274	0.0232227	0.0429742		otu37
otu625		Acidobacteria	Acidobacteria	Subgroup 21	Subgroup 21_unclassified	Subgroup 21_unclassified		0.0796348	0.0390347	0.0200997	0.0016568	0.0126191	0.00583344	0.00815624		0.015273	0.00632391	0	0.00231062	0	0.0020963		otu625
otu876		Acidobacteria	Acidobacteria	Subgroup 21	Subgroup 21_unclassified	Subgroup 21_unclassified		0.0532442	0.0320642	0.0224189	0.000552267	0.00145605	0.00116669	0.00500497		0.0110305	0.00316196	0.00437092	0	0	0		otu876
otu305		Acidobacteria	Acidobacteria	Subgroup 6	Subgroup 6_unclassified	Subgroup 6_unclassified		0.00416694	0.00650579	0.000773066	0	0	0	0.000370738		0.145094	2.01417	0.111458	0.0473676	0	0.00314446		otu305
otu516		Acidobacteria	Acidobacteria	Subgroup 6	Subgroup 6_unclassified	Subgroup 6_unclassified		0.0555592	0.0297407	0.0185536	0	0.0019414	0.00155558	0.00259517		0.071274	0.765193	0.0458946	0.0381252	0	0		otu516
otu696		Acidobacteria	Acidobacteria	Subgroup 6	Subgroup 6_unclassified	Subgroup 6_unclassified		0.00509292	0.000929398	0.000773066	0	0	0	0.000185369		0.100123	1.10036	0.0611928	0.0127084	0	0.00104815		otu696
otu770		Acidobacteria	Acidobacteria	Subgroup 6	Subgroup 6_unclassified	Subgroup 6_unclassified		0.00277796	0.000464699	0.000773066	0	0	0	0		0.030546	2.47265	0.0808619	0.0161743	0	0		otu770
otu1064		Acidobacteria	Acidobacteria	Subgroup 6	Subgroup 6_unclassified	Subgroup 6_unclassified		0.00370394	0.000464699	0.000773066	0	0	0	0		0.022061	1.82129	0.0874183	0.0392805	0	0		otu1064
otu1208		Acidobacteria	Holophagae	Subgroup 10	NS72	NS72_unclassified		0.000462993	0	0	0	0	0	0		0.006788	1.21419	0.0196691	0.00924246	0	0		otu1208
otu267		Acidobacteria	Holophagae	Subgroup 10	Subgroup 10_unclassified	Subgroup 10_unclassified		0.0064819	0.00418229	0.000773066	0	0	0	0.000185369		0.0313945	4.21805	0.0896038	0.0716291	0	0.00419261		otu267
otu1235		Acidobacteria	Holophagae	Subgroup 10	Sva0725	Sva0725_unclassified		0.0421324	0.0302054	0.0146883	0	0.00145605	0.00116669	0.00333665		0.0025455	0	0	0	0	0		otu1235
otu1280		Acidobacteria	Holophagae	Subgroup 10	Sva0725	Sva0725_unclassified		0.0412064	0.0190527	0.00773066	0.000552267	0.000970699	0.000388896	0.00333665		0.0076365	0.00316196	0.00437092	0	0	0		otu1280
otu1311		Acidobacteria	Holophagae	Subgroup 10	Sva0725	Sva0725_unclassified		0.0324095	0.0190527	0.00850373	0	0.00048535	0	0		0.005091	0	0.0109273	0.00115531	0	0		otu1311
otu463		Acidobacteria	Subgroup 22	Subgroup 22_unclassified	Subgroup 22_unclassified	Subgroup 22_unclassified		0.0763938	0.0408935	0.0224189	0.00276133	0.00533885	0.00272227	0.00667329		0.071274	0.00948587	0.0305964	0.0103978	0.00560547	0.00104815		otu463
otu654		Acidobacteria	Subgroup 22	Subgroup 22_unclassified	Subgroup 22_unclassified	Subgroup 22_unclassified		0.158344	0.061805	0.0510224	0	0.0077656	0.000777792	0.00815624		0.173094	0.0379435	0.0480801	0.0207955	0.000800782	0.00838522		otu654
otu752		Acidobacteria	Subgroup 22	Subgroup 22_unclassified	Subgroup 22_unclassified	Subgroup 22_unclassified		0.0550962	0.0236997	0.0146883	0.0016568	0.00242675	0.000777792	0.00315128		0.037334	0.00316196	0.00874183	0.00231062	0.00160156	0		otu752
otu412		Acidobacteria	Subgroup 26	Subgroup 26_unclassified	Subgroup 26_unclassified	Subgroup 26_unclassified		0.0115748	0.0013941	0.00154613	0	0	0	0		0.03394	2.62758	0.172651	0.100512	0	0.00419261		otu412
otu656		Acidobacteria	Subgroup 26	Subgroup 26_unclassified	Subgroup 26_unclassified	Subgroup 26_unclassified		0.0101858	0.00278819	0.00386533	0	0	0	0.000370738		0.0212125	3.44021	0.124571	0.11091	0.000800782	0		otu656
otu1104		Acidobacteria	Subgroup 26	Subgroup 26_unclassified	Subgroup 26_unclassified	Subgroup 26_unclassified		0.000462993	0.000929398	0	0	0	0.000388896	0.000185369		0.013576	2.128	0.0546364	0.0219509	0	0		otu1104
otu1610		Acidobacteria	Subgroup 26	Subgroup 26_unclassified	Subgroup 26_unclassified	Subgroup 26_unclassified		0.00138898	0.000464699	0	0	0	0	0		0.006788	1.08139	0.0327819	0.0184849	0	0		otu1610
otu27		Actinobacteria	Acidimicrobiia	Acidimicrobiales	OM1 clade	OM1 clade_unclassified		0.480587	0.634779	0.248154	0.0204339	0.0606687	0.0641679	0.0457862		0.128124	0.0474293	0.0196691	0.00924246	0.00320313	0.0146741		otu27
otu45		Actinobacteria	Acidimicrobiia	Acidimicrobiales	OM1 clade	OM1 clade_unclassified		0.211125	0.20865	0.0881296	0.0132544	0.0281503	0.0404452	0.020576		0.0806075	0.00948587	0.0371528	0.00693185	0.00160156	0.0230593		otu45
otu53		Actinobacteria	Acidimicrobiia	Acidimicrobiales	OM1 clade	OM1 clade_unclassified		0.203717	0.25512	0.116733	0.0226429	0.0310624	0.0493898	0.0305859		0.049213	0.0158098	0.00874183	0.00346592	0.000800782	0.0178186		otu53
otu64		Actinobacteria	Acidimicrobiia	Acidimicrobiales	OM1 clade	OM1 clade_unclassified		0.23057	0.290902	0.107456	0.00607493	0.0223261	0.0210004	0.0270639		0.062789	0.00632391	0.0131127	0.00115531	0.000800782	0.0115297		otu64
otu77		Actinobacteria	Acidimicrobiia	Acidimicrobiales	OM1 clade	OM1 clade_unclassified		0.238441	0.232814	0.129875	0.0132544	0.0266942	0.0245005	0.0218736		0.039031	0.0189717	0.00218546	0.00346592	0.000800782	0.00419261		otu77
otu93		Actinobacteria	Acidimicrobiia	Acidimicrobiales	OM1 clade	OM1 clade_unclassified		0.142139	0.285325	0.0881296	0.016568	0.0203847	0.0369451	0.022615		0.0144245	0	0.0109273	0.00115531	0	0.00314446		otu93
otu221		Actinobacteria	Acidimicrobiia	Acidimicrobiales	OM1 clade	OM1 clade_unclassified		0.06343	0.0961927	0.0301496	0.00220907	0.00922164	0.011278	0.00630255		0.0008485	0	0.00218546	0	0	0.00104815		otu221
otu231		Actinobacteria	Acidimicrobiia	Acidimicrobiales	OM1 clade	OM1 clade_unclassified		0.107414	0.117569	0.0371072	0.00883626	0.00970699	0.0194448	0.0103807		0.006788	0	0.00218546	0	0	0		otu231
otu183		Actinobacteria	Acidimicrobiia	Acidimicrobiales	Sva0996 marine group	Sva0996 marine group_unclassified		0.19029	0.144057	0.0834912	0.0033136	0.011163	0.0101113	0.0096392		0.164609	0.0158098	0.0415237	0.00693185	0.00160156	0.00524076		otu183
otu50		Bacteroidetes	Bacteroidia	Bacteroidales	Marinilabiaceae	Marinifilum		0	0.0371759	0.0255112	2.52938	0.240733	1.4253	2.68637		0	0	0	0.896519	6.43028	0.226401		otu50
otu79		Bacteroidetes	Bacteroidia	Bacteroidales	Marinilabiaceae	Marinifilum		0	0	0	1.24867	0.101923	0.291283	0.540907		0.0008485	0	0	0.318865	2.28223	0.13626		otu79
otu150		Bacteroidetes	Bacteroidia	Bacteroidales	Marinilabiaceae	Marinifilum		0	0	0.0510224	1.46903	0.048535	0.0902239	0.760014		0	0	0	0.146724	1.18676	0.0628891		otu150
otu248		Bacteroidetes	Bacteroidia	Bacteroidales	Marinilabiaceae	Marinifilum		0.000462993	0	0	0.546192	0.0529031	0.0202226	0.566859		0	0	0.00218546	0.2611	1.49426	0.0324927		otu248
otu357		Bacteroidetes	Bacteroidia	Bacteroidales	Marinilabiaceae	Marinifilum		0	0	0.155386	0.531833	0.0218407	0.324728	0.298444		0	0	0.00218546	0.0866481	0.945723	0.0786114		otu357
otu131		Bacteroidetes	Cytophagia	Cytophagales	Flammeovirgaceae	Flammeovirgaceae_unclassified		0.387062	0.303449	0.101272	0.0160157	0.0213554	0.0408341	0.020576		0.123033	0.00632391	0.0218546	0.00346592	0.000800782	0.00628891		otu131
otu235		Bacteroidetes	Cytophagia	Cytophagales	Flammeovirgaceae	Flammeovirgaceae_unclassified		0.0560221	0.0539051	0.0146883	0.00110453	0.0019414	0.00194448	0.00407812		0.170549	0.0411054	0.0546364	0.00577654	0.00160156	0.00419261		otu235
otu398		Bacteroidetes	Cytophagia	Cytophagales	Flammeovirgaceae	Flammeovirgaceae_unclassified		0.0523182	0.0455405	0.0293765	0.00110453	0.00533885	0.00544455	0.00574644		0.0483645	0.00948587	0.0327819	0.00462123	0	0.00104815		otu398
otu634		Bacteroidetes	Cytophagia	Cytophagales	Flammeovirgaceae	Flammeovirgaceae_unclassified		0.0620411	0.0357818	0.0224189	0	0.00533885	0.00116669	0.00519034		0.020364	0.00632391	0.00437092	0.00462123	0	0.0020963		otu634
otu721		Bacteroidetes	Cytophagia	Cytophagales	Flammeovirgaceae	Flammeovirgaceae_unclassified		0.0324095	0.0460052	0.0247381	0.00110453	0.0116484	0.00427786	0.00630255		0.0263035	0.0189717	0.02404	0	0	0		otu721
otu854		Bacteroidetes	Cytophagia	Cytophagales	Flammeovirgaceae	Flammeovirgaceae_unclassified		0.0592631	0.0325289	0.0177805	0.0016568	0.00533885	0.00466675	0.00871235		0.0127275	0.00316196	0.00874183	0.00231062	0.00160156	0.00104815		otu854
otu879		Bacteroidetes	Cytophagia	Cytophagales	Flammeovirgaceae	Flammeovirgaceae_unclassified		0.0402804	0.0404288	0.00850373	0	0.0067949	0.00155558	0.00444886		0.023758	0.00316196	0.00874183	0.00115531	0	0.00104815		otu879
otu892		Bacteroidetes	Cytophagia	Cytophagales	Flammeovirgaceae	Flammeovirgaceae_unclassified		0.0523182	0.0325289	0.0100499	0.00110453	0.00145605	0.00155558	0.00296591		0.0178185	0.00316196	0.0131127	0.00115531	0.000800782	0		otu892
otu1177		Bacteroidetes	Cytophagia	Cytophagales	Flammeovirgaceae	Flammeovirgaceae_unclassified		0.0282426	0.0190527	0.0100499	0.000552267	0	0.00233338	0.00259517		0.010182	0	0.00218546	0.00346592	0.000800782	0		otu1177
otu266		Bacteroidetes	Flavobacteriia	Flavobacteriales	Cryomorphaceae	Owenweeksia		0.0175937	0.278819	0.0657106	0.00110453	0.0019414	0.00194448	0.00278054		0.078062	0.233985	0.386826	0.00462123	0.000800782	0.00419261		otu266
otu60		Bacteroidetes	Flavobacteriia	Flavobacteriales	Flavobacteriaceae	Aquibacter		0.23057	0.296478	0.123691	0.0115976	0.0169872	0.0108891	0.02762		0.246065	0.0411054	0.159538	0.0161743	0.00560547	0.00838522		otu60
otu210		Bacteroidetes	Flavobacteriia	Flavobacteriales	Flavobacteriaceae	Aquibacter		0.0370394	0.0404288	0.0146883	0.00386587	0.00242675	0.00272227	0.00797087		0.018667	0.00948587	0.0218546	0.00346592	0.00240234	0.0020963		otu210
otu2		Bacteroidetes	Flavobacteriia	Flavobacteriales	Flavobacteriaceae	Flavobacteriaceae_unclassified		0.000462993	0.0134763	0.228828	9.84084	9.1867	4.18413	6.25899		0.0025455	0.00316196	0.0874183	9.5879	5.60227	4.00918		otu2
otu3		Bacteroidetes	Flavobacteriia	Flavobacteriales	Flavobacteriaceae	Flavobacteriaceae_unclassified		0.000462993	0.00929398	0.143017	6.02136	3.82164	1.88304	4.64072		0.0008485	0	0.0196691	3.90725	3.16549	1.28503		otu3
otu152		Bacteroidetes	Flavobacteriia	Flavobacteriales	Flavobacteriaceae	Gilvibacter		0.292612	0.230026	0.0889026	0.0160157	0.0237821	0.0311117	0.0304005		0.117942	0.0189717	0.104902	0.0103978	0.00480469	0.00314446		otu152
otu190		Bacteroidetes	Flavobacteriia	Flavobacteriales	Flavobacteriaceae	Gilvibacter		0.119915	0.114781	0.0417456	0.0104931	0.00630955	0.0167225	0.0163125		0.0313945	0.0158098	0.0677492	0	0.00240234	0.00314446		otu190
otu182		Bacteroidetes	Flavobacteriia	Flavobacteriales	Flavobacteriaceae	Lutibacter		0	0	0.00386533	0.782562	0.22957	0.23606	0.184442		0	0	0.0131127	0.759037	1.2308	0.513595		otu182
otu588		Bacteroidetes	Sphingobacteriia	Sphingobacteriales	NS11-12 marine group	NS11-12 marine group_unclassified		0.0203717	0.0288113	0.0208728	0	0.000970699	0.000388896	0.00296591		0.123033	0.0221337	0.107087	0.00693185	0.00240234	0.0020963		otu588
otu515		Bacteroidetes	Sphingobacteriia	Sphingobacteriales	Saprospiraceae	Saprospiraceae_unclassified		0.0462993	0.0404288	0.0146883	0.0016568	0.0029121	0.00233338	0.00593181		0.0076365	0	0.00874183	0	0	0.0020963		otu515
otu260		Chlorobi	Ignavibacteria	Ignavibacteriales	PHOS-HE36	PHOS-HE36_unclassified		0.0865797	0.0655226	0.0293765	0.00441813	0.0126191	0.00116669	0.00834161		0.091638	0.0252956	0.0437092	0.0103978	0.00640625	0.00104815		otu260
otu733		Chlorobi	Ignavibacteria	Ignavibacteriales	PHOS-HE36	PHOS-HE36_unclassified		0.0782458	0.0515816	0.023192	0.0016568	0.00436815	0.000388896	0.00982457		0.03394	0.00316196	0.0152982	0	0	0.0020963		otu733
otu364		Chloroflexi	S085	S085_unclassified	S085_unclassified	S085_unclassified		0.0430583	0.0348524	0.0216459	0.00220907	0.0029121	0.00933351	0.00426349		0.0110305	0	0	0	0	0.0020963		otu364
otu209		Chloroflexi	SAR202 clade	SAR202 clade_unclassified	SAR202 clade_unclassified	SAR202 clade_unclassified		0.155103	0.0687755	0.0664837	0.00607493	0.0203847	0.00583344	0.0196491		0.377583	0.101183	0.0743056	0.0219509	0.00720703	0.0178186		otu209
otu258		Chloroflexi	SAR202 clade	SAR202 clade_unclassified	SAR202 clade_unclassified	SAR202 clade_unclassified		0.0722269	0.0506522	0.0324688	0	0.00145605	0	0.00574644		0.454796	0.208689	0.0830474	0.00924246	0.00160156	0		otu258
otu401		Chloroflexi	SAR202 clade	SAR202 clade_unclassified	SAR202 clade_unclassified	SAR202 clade_unclassified		0.109729	0.0729578	0.0394264	0	0.011163	0.000388896	0.0072294		0.0941835	0	0.0152982	0	0	0.00104815		otu401
otu413		Chloroflexi	SAR202 clade	SAR202 clade_unclassified	SAR202 clade_unclassified	SAR202 clade_unclassified		0.388914	0.209579	0.109002	0	0.00242675	0.000777792	0.0144588		0.894319	0.16126	0.16828	0.0161743	0.000800782	0.00104815		otu413
otu510		Chloroflexi	SAR202 clade	SAR202 clade_unclassified	SAR202 clade_unclassified	SAR202 clade_unclassified		0.116674	0.0613403	0.0286035	0.00276133	0.00922164	0.00427786	0.0103807		0.297824	0.0790489	0.0458946	0.0127084	0.00400391	0.00524076		otu510
otu877		Chloroflexi	SAR202 clade	SAR202 clade_unclassified	SAR202 clade_unclassified	SAR202 clade_unclassified		0.0495402	0.0325289	0.0162344	0	0	0	0.00111222		0.027152	0	0.00218546	0	0	0		otu877
otu946		Chloroflexi	SAR202 clade	SAR202 clade_unclassified	SAR202 clade_unclassified	SAR202 clade_unclassified		0.0222237	0.0227703	0.00773066	0	0.00048535	0.000388896	0.00296591		0.027152	0.00316196	0.00437092	0	0	0		otu946
otu1054		Chloroflexi	SAR202 clade	SAR202 clade_unclassified	SAR202 clade_unclassified	SAR202 clade_unclassified		0.0481513	0.0362465	0.011596	0	0.000970699	0	0.00315128		0.0178185	0.00632391	0.00218546	0	0	0		otu1054
otu1088		Chloroflexi	SAR202 clade	SAR202 clade_unclassified	SAR202 clade_unclassified	SAR202 clade_unclassified		0.0800978	0.0492581	0.0255112	0	0.00922164	0.00116669	0.00630255		0.103517	0.00948587	0.0152982	0.00115531	0	0		otu1088
otu1321		Chloroflexi	SAR202 clade	SAR202 clade_unclassified	SAR202 clade_unclassified	SAR202 clade_unclassified		0.0402804	0.0144057	0.00309227	0	0	0	0.00203906		0.035637	0.00316196	0.0131127	0.00231062	0	0		otu1321
otu2474		Chloroflexi	SAR202 clade	SAR202 clade_unclassified	SAR202 clade_unclassified	SAR202 clade_unclassified		0.0310205	0.0111528	0.00773066	0	0	0	0		0.032243	0.0158098	0.00437092	0	0	0		otu2474
otu270		Chloroflexi	TK10	TK10_unclassified	TK10_unclassified	TK10_unclassified		0.122693	0.091081	0.0510224	0.00110453	0.0019414	0.00116669	0.0116783		0.0568495	0.00632391	0.00874183	0.00462123	0.000800782	0.0020963		otu270
otu568		Chloroflexi	TK10	TK10_unclassified	TK10_unclassified	TK10_unclassified		0.0777828	0.0422876	0.0208728	0.000552267	0.0038828	0.00272227	0.00500497		0.0110305	0	0	0.00115531	0	0.00104815		otu568
otu525		Deferribacteres	Deferribacteres Incertae Sedis	Deferribacteres Incertae Sedis Incertae Sedis	Deferribacteres Incertae Sedis Incertae Sedis	Caldithrix		0.0615781	0.0511169	0.023192	0	0.00145605	0	0.00407812		0.025455	0.00316196	0.0327819	0	0	0.00104815		otu525
otu903		Deferribacteres	Deferribacteres Incertae Sedis	Deferribacteres Incertae Sedis Incertae Sedis	Deferribacteres Incertae Sedis Incertae Sedis	Caldithrix		0.0824127	0.0548345	0.0216459	0	0.0029121	0	0.00389275		0.102669	0.00316196	0.0196691	0	0.000800782	0		otu903
otu653		Fibrobacteres	Fibrobacteria	possible order 07	possible order 07_unclassified	possible order 07_unclassified		0.0486143	0.0394994	0.0146883	0.00110453	0.000970699	0.000388896	0.00296591		0.0127275	0.00632391	0.0131127	0	0	0		otu653
otu98		Firmicutes	Clostridia	Clostridiales	Family XII	Fusibacter		0	0	0.00386533	0.40205	0.44361	0.217393	0.715525		0	0	0	0.812182	0.116113	0.188667		otu98
otu236		Gemmatimonadetes	Gemmatimonadetes	BD2-11 terrestrial group	BD2-11 terrestrial group_unclassified	BD2-11 terrestrial group_unclassified		0.157418	0.119428	0.0610722	0.00938853	0.0155312	0.015167	0.0163125		0.136609	0.0379435	0.0349673	0.00924246	0.00480469	0.00419261		otu236
otu325		Gemmatimonadetes	Gemmatimonadetes	BD2-11 terrestrial group	BD2-11 terrestrial group_unclassified	BD2-11 terrestrial group_unclassified		0.187049	0.115245	0.0502493	0.0154635	0.0218407	0.015167	0.0224297		0.096729	0.0284576	0.0393382	0.00693185	0.00160156	0.013626		otu325
otu410		Gemmatimonadetes	Gemmatimonadetes	BD2-11 terrestrial group	BD2-11 terrestrial group_unclassified	BD2-11 terrestrial group_unclassified		0.0888947	0.0720284	0.0278304	0.00441813	0.0058242	0.00350007	0.00685866		0.103517	0.0284576	0.0218546	0.00924246	0.00400391	0.0020963		otu410
otu473		Gemmatimonadetes	Gemmatimonadetes	BD2-11 terrestrial group	BD2-11 terrestrial group_unclassified	BD2-11 terrestrial group_unclassified		0.19492	0.163574	0.0680298	0.016568	0.0276649	0.0268338	0.0278054		0.0840015	0.0221337	0.0218546	0.00924246	0.0088086	0.0104815		otu473
otu482		Gemmatimonadetes	Gemmatimonadetes	BD2-11 terrestrial group	BD2-11 terrestrial group_unclassified	BD2-11 terrestrial group_unclassified		0.101395	0.0511169	0.0262843	0.00220907	0.00728025	0.00661124	0.00982457		0.072971	0.0126478	0.0174837	0.00693185	0.00640625	0.0020963		otu482
otu538		Gemmatimonadetes	Gemmatimonadetes	BD2-11 terrestrial group	BD2-11 terrestrial group_unclassified	BD2-11 terrestrial group_unclassified		0.0805608	0.0650579	0.0332419	0.00883626	0.0101923	0.0132225	0.00852698		0.0517585	0.00316196	0.0109273	0.00693185	0.00320313	0.00419261		otu538
otu1237		Gemmatimonadetes	Gemmatimonadetes	BD2-11 terrestrial group	BD2-11 terrestrial group_unclassified	BD2-11 terrestrial group_unclassified		0.0361135	0.0353171	0.0131421	0	0.0029121	0.00116669	0.00259517		0.025455	0.0158098	0.0174837	0	0	0.00104815		otu1237
otu179		Gemmatimonadetes	Gemmatimonadetes	Gemmatimonadales	Gemmatimonadaceae	Gemmatimonadaceae_unclassified		0.293538	0.217479	0.102045	0.0276133	0.0397987	0.0501676	0.0457862		0.030546	0.00632391	0.0131127	0.00115531	0.00560547	0.00628891		otu179
otu577		Gemmatimonadetes	Gemmatimonadetes	Gemmatimonadales	Gemmatimonadaceae	Gemmatimonadaceae_unclassified		0.0611151	0.0501875	0.0185536	0.0016568	0.0048535	0.000388896	0.00630255		0.08485	0.0252956	0.0437092	0.0115531	0.00400391	0.00419261		otu577
otu630		Gemmatimonadetes	Gemmatimonadetes	Gemmatimonadales	Gemmatimonadaceae	Gemmatimonadaceae_unclassified		0.0462993	0.0274172	0.0200997	0.0016568	0.00630955	0.00466675	0.00871235		0.037334	0.00632391	0.00437092	0.00346592	0.00400391	0.00733706		otu630
otu316		Nitrospirae	Nitrospira	Nitrospirales	Nitrospiraceae	Nitrospira		0.0722269	0.0748166	0.0309227	0.0016568	0.0101923	0.011278	0.00630255		0.052607	0.00948587	0.0196691	0.00231062	0	0.00733706		otu316
otu350		Nitrospirae	Nitrospira	Nitrospirales	Nitrospiraceae	Nitrospira		0.0990805	0.0497228	0.034788	0.00110453	0.0058242	0.00427786	0.00574644		0.197701	0.0600772	0.0349673	0.00462123	0.00240234	0.0020963		otu350
otu404		Nitrospirae	Nitrospira	Nitrospirales	Nitrospiraceae	Nitrospira		0.0449103	0.0315995	0.0170075	0.000552267	0.0038828	0.00427786	0.00444886		0.199398	0.0252956	0.0961602	0.00808716	0.00160156	0.013626		otu404
otu1105		Planctomycetes	OM190	OM190_unclassified	OM190_unclassified	OM190_unclassified		0.0375024	0.0246291	0.00850373	0.000552267	0.0058242	0.000777792	0.00333665		0.0296975	0	0.0152982	0.00115531	0	0		otu1105
otu136		Planctomycetes	Phycisphaerae	Phycisphaerales	Phycisphaeraceae	Urania-1B-19 marine sediment group		0.230108	0.188203	0.0742144	0.0149112	0.0368866	0.0334451	0.0422642		0.35637	0.0158098	0.115829	0.0231062	0.0120117	0.0314446		otu136
otu307		Planctomycetes	Phycisphaerae	SHA-43	SHA-43_unclassified	SHA-43_unclassified		0.0523182	0.0325289	0.0177805	0.000552267	0.00339745	0.00194448	0.00389275		0.113699	0.00632391	0.00437092	0.00346592	0.00160156	0.00419261		otu307
otu791		Planctomycetes	Planctomycetacia	Planctomycetales	Planctomycetaceae	Planctomyces		0.0356505	0.0116175	0.0069576	0	0	0	0.000926846		0.100972	0.00948587	0.0174837	0.00231062	0	0		otu791
otu423		Planctomycetes	Planctomycetacia	Planctomycetales	Planctomycetaceae	Rhodopirellula		0.0486143	0.0283466	0.0139152	0	0	0	0.00166832		0.377583	0.0284576	0.0590074	0.00462123	0	0.00104815		otu423
otu514		Planctomycetes	Planctomycetacia	Planctomycetales	Planctomycetaceae	Rhodopirellula		0.0597261	0.0274172	0.0185536	0.000552267	0.00048535	0	0.00129758		0.399644	0.069563	0.0437092	0	0	0.00104815		otu514
otu67		Proteobacteria	Alphaproteobacteria	Alphaproteobacteria_unclassified	Alphaproteobacteria_unclassified	Alphaproteobacteria_unclassified		0.481513	0.387094	0.168528	0.0513608	0.0572713	0.0995574	0.0659914		0.232489	0.0379435	0.135498	0.0242615	0.0224219	0.0733706		otu67
otu812		Proteobacteria	Alphaproteobacteria	Alphaproteobacteria_unclassified	Alphaproteobacteria_unclassified	Alphaproteobacteria_unclassified		0.0523182	0.0353171	0.023192	0.00220907	0.00242675	0.00116669	0.00648792		0.0059395	0.00316196	0	0	0	0.00104815		otu812
otu839		Proteobacteria	Alphaproteobacteria	Alphaproteobacteria_unclassified	Alphaproteobacteria_unclassified	Alphaproteobacteria_unclassified		0.0810238	0.029276	0.0146883	0	0.0038828	0.00505565	0.00426349		0.12473	0.0126478	0.0305964	0.0115531	0.00480469	0.00419261		otu839
otu312		Proteobacteria	Alphaproteobacteria	Rhizobiales	Rhodobiaceae	Rhodobiaceae_unclassified		0.0527812	0.0915457	0.0247381	0.00773173	0.0058242	0.0147781	0.0124197		0.003394	0	0	0.00115531	0	0.00104815		otu312
otu273		Proteobacteria	Alphaproteobacteria	Rhodobacterales	Rhodobacteraceae	Rhodobacteraceae_unclassified		0.225015	0.169615	0.0780797	0.00552267	0.0126191	0.015167	0.0124197		0.0212125	0.00316196	0.0327819	0.00115531	0.000800782	0.00104815		otu273
otu452		Proteobacteria	Alphaproteobacteria	Rhodobacterales	Rhodobacteraceae	Rhodobacteraceae_unclassified		0.0990805	0.057158	0.0185536	0.000552267	0.00242675	0.00116669	0.00556108		0.162912	0.0885347	0.172651	0.0231062	0.00400391	0.013626		otu452
otu489		Proteobacteria	Alphaproteobacteria	Rhodobacterales	Rhodobacteraceae	Rhodobacteraceae_unclassified		0.0768568	0.0306701	0.0286035	0.00110453	0.00436815	0.00194448	0.00315128		0.0687285	0.0221337	0.0611928	0.015019	0.00400391	0.00733706		otu489
otu511		Proteobacteria	Alphaproteobacteria	Rhodospirillales	AT-s3-44	AT-s3-44_unclassified		0.064819	0.043217	0.0200997	0.0016568	0.0067949	0.00544455	0.00593181		0.023758	0.00948587	0.00437092	0.00577654	0.00240234	0		otu511
otu600		Proteobacteria	Alphaproteobacteria	Rhodospirillales	AT-s3-44	AT-s3-44_unclassified		0.067597	0.0506522	0.0301496	0.0016568	0.0101923	0.00544455	0.00685866		0.072971	0.00632391	0.0305964	0.00808716	0.000800782	0.00104815		otu600
otu459		Proteobacteria	Alphaproteobacteria	Rhodospirillales	MSB-1E8	MSB-1E8_unclassified		0.0606521	0.0171939	0.011596	0.00110453	0.00339745	0.00583344	0.00148295		0.184125	0.0442674	0.0349673	0.00693185	0.00480469	0.0377335		otu459
otu157		Proteobacteria	Alphaproteobacteria	Rhodospirillales	Rhodospirillaceae	Defluviicoccus		0.179641	0.189597	0.102818	0.0154635	0.0315477	0.0404452	0.0342933		0.376734	0.107506	0.214175	0.0473676	0.0320313	0.0555521		otu157
otu274		Proteobacteria	Alphaproteobacteria	Rhodospirillales	Rhodospirillaceae	Defluviicoccus		0.0902836	0.0850399	0.0456109	0.00220907	0.0145605	0.00738903	0.0133466		0.0823045	0.0158098	0.0415237	0.00577654	0.0088086	0.0104815		otu274
otu286		Proteobacteria	Alphaproteobacteria	Rhodospirillales	Rhodospirillaceae	Defluviicoccus		0.144454	0.0938692	0.0649376	0.00276133	0.0276649	0.0128336	0.0192784		0.064486	0.0189717	0.0174837	0.00462123	0.00320313	0.00628891		otu286
otu332		Proteobacteria	Alphaproteobacteria	Rhodospirillales	Rhodospirillaceae	Defluviicoccus		0.0976915	0.0701696	0.0417456	0.00552267	0.0101923	0.0108891	0.0111222		0.023758	0.00632391	0.0174837	0	0.00400391	0.00104815		otu332
otu678		Proteobacteria	Alphaproteobacteria	Rhodospirillales	Rhodospirillaceae	Defluviicoccus		0.0254646	0.0199821	0.0100499	0	0.00048535	0	0.000185369		0.32243	0.341491	0.0743056	0.00462123	0.000800782	0.0020963		otu678
otu713		Proteobacteria	Alphaproteobacteria	Rhodospirillales	Rhodospirillaceae	Defluviicoccus		0.0319465	0.0348524	0.0139152	0	0.0019414	0.000777792	0.0024098		0.064486	0.00948587	0.0196691	0.00115531	0.00240234	0		otu713
otu744		Proteobacteria	Alphaproteobacteria	Rhodospirillales	Rhodospirillaceae	Defluviicoccus		0.0949136	0.0367112	0.0293765	0	0.0019414	0	0.00259517		0.018667	0.0284576	0.00437092	0.00231062	0	0		otu744
otu875		Proteobacteria	Alphaproteobacteria	Rhodospirillales	Rhodospirillaceae	Defluviicoccus		0.0555592	0.0594815	0.0386533	0	0.00339745	0	0.0048196		0.079759	0.00948587	0.0262255	0.00231062	0	0.00419261		otu875
otu1301		Proteobacteria	Alphaproteobacteria	Rhodospirillales	Rhodospirillaceae	Defluviicoccus		0.0439843	0.029276	0.0108229	0	0.00145605	0	0.000370738		0.064486	0.0379435	0.0152982	0	0	0.0020963		otu1301
otu1853		Proteobacteria	Alphaproteobacteria	Rhodospirillales	Rhodospirillaceae	Defluviicoccus		0.0231496	0.0167292	0.0092768	0	0.00048535	0.000388896	0.000370738		0.025455	0.00632391	0.0174837	0.00231062	0.000800782	0.00314446		otu1853
otu662		Proteobacteria	Alphaproteobacteria	Rhodospirillales	Rhodospirillaceae	Magnetospira		0.0458363	0.0548345	0.0262843	0	0.00533885	0.00116669	0.00352201		0.040728	0.0126478	0.0131127	0.00115531	0	0		otu662
otu57		Proteobacteria	Alphaproteobacteria	Rhodospirillales	Rhodospirillaceae	Pelagibius		0.650042	0.362001	0.160798	0.0309269	0.0504764	0.0735014	0.0533863		0.121336	0.0474293	0.0502655	0.0127084	0.00720703	0.0356372		otu57
otu84		Proteobacteria	Alphaproteobacteria	Rhodospirillales	Rhodospirillaceae	Rhodospirillaceae_unclassified		0.350949	0.30066	0.121371	0.0375541	0.0470789	0.0851683	0.0569083		0.358067	0.0474293	0.220731	0.0716291	0.0472461	0.0849003		otu84
otu91		Proteobacteria	Alphaproteobacteria	Rhodospirillales	Rhodospirillaceae	Rhodospirillaceae_unclassified		0.47642	0.3857	0.19404	0.0320315	0.0533885	0.0633901	0.0615426		0.997836	0.177069	0.40431	0.0878034	0.0464453	0.110056		otu91
otu139		Proteobacteria	Alphaproteobacteria	Rhodospirillales	Rhodospirillaceae	Rhodospirillaceae_unclassified		0.30789	0.14638	0.0958602	0.0198816	0.0203847	0.0287783	0.0331811		0.201095	0.0853728	0.0808619	0.0196402	0.0088086	0.0314446		otu139
otu168		Proteobacteria	Alphaproteobacteria	Rhodospirillales	Rhodospirillaceae	Rhodospirillaceae_unclassified		0.137509	0.235602	0.114414	0.0033136	0.0422254	0.0202226	0.032625		0.400492	0.0758869	0.203248	0.0473676	0.0152148	0.0314446		otu168
otu192		Proteobacteria	Alphaproteobacteria	Rhodospirillales	Rhodospirillaceae	Rhodospirillaceae_unclassified		0.0486143	0.112457	0.0641645	0.0016568	0.0228114	0.0108891	0.0174247		0.232489	0.0316196	0.14424	0.0311933	0.0112109	0.0157223		otu192
otu513		Proteobacteria	Alphaproteobacteria	Rhodospirillales	Rhodospirillaceae	Rhodospirillaceae_unclassified		0.064356	0.043217	0.0193267	0	0.0038828	0.00661124	0.00574644		0.064486	0.0126478	0.00655637	0.00231062	0.000800782	0.0020963		otu513
otu731		Proteobacteria	Alphaproteobacteria	Rhodospirillales	Rhodospirillaceae	Rhodospirillaceae_unclassified		0.0407434	0.0199821	0.0146883	0	0.0077656	0.00155558	0.00667329		0.0432735	0.0189717	0.0218546	0.00462123	0.00160156	0.00314446		otu731
otu817		Proteobacteria	Alphaproteobacteria	Rhodospirillales	Rhodospirillaceae	Rhodospirillaceae_unclassified		0.0717639	0.033923	0.0224189	0.0016568	0.00728025	0.000777792	0.00352201		0.0246065	0.00632391	0.00655637	0	0.00240234	0.00314446		otu817
otu916		Proteobacteria	Alphaproteobacteria	Rhodospirillales	Rhodospirillaceae	Rhodospirillaceae_unclassified		0.100469	0.0334583	0.0193267	0.00386587	0.0048535	0.00388896	0.00463423		0.062789	0.0158098	0.0349673	0.00808716	0.00320313	0.00419261		otu916
otu1417		Proteobacteria	Alphaproteobacteria	Rhodospirillales	Rhodospirillaceae	Rhodospirillaceae_unclassified		0.0439843	0.0283466	0.0131421	0.000552267	0.0038828	0.000388896	0.00203906		0.0059395	0.00948587	0	0	0	0		otu1417
otu189		Proteobacteria	Alphaproteobacteria	Rhodospirillales	Rhodospirillales_unclassified	Rhodospirillales_unclassified		0.113896	0.143592	0.0711221	0.008284	0.02087	0.0206115	0.0222443		0.149336	0.0664011	0.052451	0.015019	0.00720703	0.0167704		otu189
otu970		Proteobacteria	Alphaproteobacteria	Rhodospirillales	Rhodospirillales_unclassified	Rhodospirillales_unclassified		0.0430583	0.033923	0.0170075	0	0.0019414	0	0.00185369		0.061092	0.0474293	0.0152982	0	0.000800782	0.00104815		otu970
otu178		Proteobacteria	Alphaproteobacteria	S26-47	S26-47_unclassified	S26-47_unclassified		0.208347	0.119892	0.0618453	0.0115976	0.0203847	0.0159447	0.0281761		0.0178185	0.0126478	0.0109273	0.00462123	0.000800782	0.00314446		otu178
otu111		Proteobacteria	Alphaproteobacteria	Sphingomonadales	Sphingomonadaceae	Novosphingobium		0	0	0	0	0	0	0		0.0042425	11.8953	0.0262255	0.0207955	0	0.00104815		otu111
otu706		Proteobacteria	Betaproteobacteria	Burkholderiales	Burkholderiaceae	Ralstonia		0	0	0	0	0	0	0		0.001697	1.30273	0.00437092	0.0115531	0	0		otu706
otu170		Proteobacteria	Betaproteobacteria	Hydrogenophilales	Hydrogenophilaceae	Hydrogenophilaceae_unclassified		0.419935	0.276961	0.178578	0.0132544	0.0592127	0.0175003	0.0726647		0.292733	0.287738	0.0655637	0.0288827	0.00720703	0.00838522		otu170
otu128		Proteobacteria	Betaproteobacteria	Nitrosomonadales	Nitrosomonadaceae	Nitrosomonas		0.519478	0.354565	0.121371	0.0309269	0.0480496	0.0925573	0.0741477		0.240126	0.0158098	0.0611928	0.0184849	0.0120117	0.0167704		otu128
otu263		Proteobacteria	Deltaproteobacteria	Desulfobacterales	Desulfobacteraceae	Desulfobacteraceae_unclassified		0.000925986	0	0.0023192	0.518026	0.0354305	0.127169	0.0181662		0.001697	0	0.00218546	0.127084	1.70086	0.20439		otu263
otu127		Proteobacteria	Deltaproteobacteria	Desulfobacterales	Nitrospinaceae	Nitrospina		0.284741	0.19285	0.0858104	0.00220907	0.02087	0.00777792	0.0164979		0.125578	0.0126478	0.052451	0.0115531	0.000800782	0.00419261		otu127
otu324		Proteobacteria	Deltaproteobacteria	Desulfobacterales	Nitrospinaceae	Nitrospina		0.116211	0.0920104	0.0432917	0.000552267	0.0058242	0.00350007	0.00667329		0.057698	0.00948587	0.0371528	0.00115531	0	0.0020963		otu324
otu739		Proteobacteria	Deltaproteobacteria	Desulfobacterales	Nitrospinaceae	Nitrospina		0.0462993	0.0329936	0.0146883	0.000552267	0.00048535	0.00116669	0.00463423		0.0432735	0	0.0131127	0.00231062	0.00160156	0.0020963		otu739
otu746		Proteobacteria	Deltaproteobacteria	Desulfobacterales	Nitrospinaceae	Nitrospina		0.0342615	0.0204468	0.0146883	0	0.0019414	0.000388896	0.000926846		0.0161215	0	0.00218546	0	0	0.00104815		otu746
otu860		Proteobacteria	Deltaproteobacteria	Desulfobacterales	Nitrospinaceae	Nitrospina		0.0333355	0.023235	0.0131421	0	0.00533885	0.00311117	0.00556108		0.0195155	0.00948587	0.00218546	0.00346592	0.000800782	0		otu860
otu74		Proteobacteria	Deltaproteobacteria	Desulfuromonadales	Desulfuromonadaceae	Desulfuromonas		0.000925986	0.0023235	0.132967	0.217041	0.261118	0.50751	0.398914		0.005091	0	0.45239	1.05133	0.663848	1.56804		otu74
otu124		Proteobacteria	Deltaproteobacteria	Desulfuromonadales	Desulfuromonadaceae	Desulfuromonas		0	0.000464699	0.0858104	0.411991	0.436815	0.799571	0.54239		0	0	0.19232	1.02129	0.852832	1.80177		otu124
otu9		Proteobacteria	Deltaproteobacteria	Desulfuromonadales	Desulfuromonadales_unclassified	Desulfuromonadales_unclassified		0.00694489	0.0134763	0.535735	4.7506	1.60311	2.61805	3.75484		0.015273	0	0.598815	2.77852	7.29832	1.90344		otu9
otu8		Proteobacteria	Deltaproteobacteria	Desulfuromonadales	Geobacteraceae	Geopsychrobacter		0.00879687	0.0167292	0.238104	4.17127	1.24007	3.18389	2.18736		0.01697	0	0.62067	3.41856	7.8917	7.99216		otu8
otu195		Proteobacteria	Deltaproteobacteria	Desulfuromonadales	Geobacteraceae	Geopsychrobacter		0.000462993	0.000929398	0.0216459	0.485995	0.15968	0.410674	0.257663		0.0025455	0	0.00874183	0.00577654	0	0.00104815		otu195
otu159		Proteobacteria	Deltaproteobacteria	Myxococcales	Sandaracinaceae	Sandaracinaceae_unclassified		0.258813	0.219338	0.0726682	0.0204339	0.019414	0.0400563	0.0263224		0.0500615	0.00632391	0.0218546	0.00231062	0.00640625	0.0157223		otu159
otu379		Proteobacteria	Deltaproteobacteria	Myxococcales	Sandaracinaceae	Sandaracinaceae_unclassified		0.0763938	0.0785342	0.023192	0.00607493	0.00873629	0.011278	0.0072294		0.006788	0	0.00437092	0	0.00160156	0.00524076		otu379
otu2173		Proteobacteria	Deltaproteobacteria	Myxococcales	Sandaracinaceae	Sandaracinaceae_unclassified		0.0481513	0.0302054	0.0123691	0	0	0.000388896	0.00129758		0.013576	0	0.00655637	0	0	0		otu2173
otu424		Proteobacteria	Deltaproteobacteria	SAR324 clade(Marine group B)	SAR324 clade(Marine group B)_unclassified	SAR324 clade(Marine group B)_unclassified		0.12686	0.110598	0.0479301	0	0.000970699	0	0.00203906		0.132366	0.0474293	0.0371528	0.00346592	0.00160156	0.0020963		otu424
otu1198		Proteobacteria	Deltaproteobacteria	SAR324 clade(Marine group B)	SAR324 clade(Marine group B)_unclassified	SAR324 clade(Marine group B)_unclassified		0.0379654	0.0171939	0.0123691	0	0	0	0.000370738		0.0449705	0.0158098	0.0196691	0.00115531	0	0.0020963		otu1198
otu90		Proteobacteria	Deltaproteobacteria	Sh765B-TzT-29	Sh765B-TzT-29_unclassified	Sh765B-TzT-29_unclassified		0.492162	0.37083	0.199451	0.0403155	0.0456229	0.0941129	0.0785965		0.274066	0.0284576	0.150797	0.0577654	0.0216211	0.0513595		otu90
otu222		Proteobacteria	Deltaproteobacteria	Sh765B-TzT-29	Sh765B-TzT-29_unclassified	Sh765B-TzT-29_unclassified		0.196772	0.104093	0.0401995	0.0099408	0.0169872	0.0217782	0.0211321		0.059395	0.00316196	0.0262255	0.00346592	0.00560547	0.00838522		otu222
otu282		Proteobacteria	Deltaproteobacteria	Sh765B-TzT-29	Sh765B-TzT-29_unclassified	Sh765B-TzT-29_unclassified		0.134731	0.10781	0.0363341	0.0143589	0.0106777	0.0264449	0.0150149		0.0008485	0	0.00218546	0.00115531	0	0.0020963		otu282
otu331		Proteobacteria	Deltaproteobacteria	Sh765B-TzT-29	Sh765B-TzT-29_unclassified	Sh765B-TzT-29_unclassified		0.114822	0.0669167	0.0386533	0.0049704	0.011163	0.015167	0.0142734		0.015273	0	0.0152982	0.00924246	0.00640625	0.0157223		otu331
otu347		Proteobacteria	Deltaproteobacteria	Sh765B-TzT-29	Sh765B-TzT-29_unclassified	Sh765B-TzT-29_unclassified		0.152788	0.0906163	0.0541146	0.0104931	0.0106777	0.018667	0.0172393		0.0398795	0.00316196	0.00655637	0.00693185	0.000800782	0.00628891		otu347
otu362		Proteobacteria	Deltaproteobacteria	Sh765B-TzT-29	Sh765B-TzT-29_unclassified	Sh765B-TzT-29_unclassified		0.223626	0.132439	0.0602992	0.0132544	0.019414	0.0182781	0.0218736		0.0263035	0.00632391	0.0152982	0.00231062	0.000800782	0.00628891		otu362
otu414		Proteobacteria	Deltaproteobacteria	Sh765B-TzT-29	Sh765B-TzT-29_unclassified	Sh765B-TzT-29_unclassified		0.206495	0.158462	0.0788528	0.0187771	0.019414	0.0252783	0.0222443		0.0093335	0	0	0.00346592	0	0.00104815		otu414
otu449		Proteobacteria	Deltaproteobacteria	Sh765B-TzT-29	Sh765B-TzT-29_unclassified	Sh765B-TzT-29_unclassified		0.0740789	0.0748166	0.0324688	0.0066272	0.0131044	0.0182781	0.0111222		0.003394	0	0	0.00231062	0	0.00419261		otu449
otu461		Proteobacteria	Deltaproteobacteria	Sh765B-TzT-29	Sh765B-TzT-29_unclassified	Sh765B-TzT-29_unclassified		0.279648	0.124075	0.0595261	0.0115976	0.0140751	0.0175003	0.0198345		0.0212125	0.00316196	0.00218546	0.00115531	0.00320313	0		otu461
otu619		Proteobacteria	Deltaproteobacteria	Sh765B-TzT-29	Sh765B-TzT-29_unclassified	Sh765B-TzT-29_unclassified		0.0717639	0.0334583	0.023192	0.0016568	0.0038828	0.00350007	0.00685866		0.0330915	0.00316196	0.02404	0.00346592	0	0.00104815		otu619
otu645		Proteobacteria	Deltaproteobacteria	Sh765B-TzT-29	Sh765B-TzT-29_unclassified	Sh765B-TzT-29_unclassified		0.100932	0.0492581	0.0262843	0.0033136	0.0067949	0.00855572	0.00871235		0.008485	0	0.00218546	0.00115531	0.00160156	0		otu645
otu686		Proteobacteria	Deltaproteobacteria	Sh765B-TzT-29	Sh765B-TzT-29_unclassified	Sh765B-TzT-29_unclassified		0.0444473	0.0241644	0.0154613	0.0016568	0.00630955	0.00388896	0.0072294		0.011879	0.00948587	0.00437092	0.00115531	0.00160156	0.00104815		otu686
otu728		Proteobacteria	Deltaproteobacteria	Sh765B-TzT-29	Sh765B-TzT-29_unclassified	Sh765B-TzT-29_unclassified		0.139824	0.0594815	0.0293765	0.0033136	0.00339745	0.00583344	0.00685866		0.006788	0	0	0	0.000800782	0.00314446		otu728
otu825		Proteobacteria	Deltaproteobacteria	Sh765B-TzT-29	Sh765B-TzT-29_unclassified	Sh765B-TzT-29_unclassified		0.064356	0.033923	0.0200997	0.00110453	0.0029121	0.00311117	0.00407812		0.0093335	0.00316196	0	0	0.000800782	0		otu825
otu832		Proteobacteria	Deltaproteobacteria	Sh765B-TzT-29	Sh765B-TzT-29_unclassified	Sh765B-TzT-29_unclassified		0.0606521	0.0367112	0.0193267	0.00110453	0.0048535	0.00388896	0.0048196		0.0296975	0	0.00655637	0.00231062	0	0.00314446		otu832
otu1192		Proteobacteria	Deltaproteobacteria	Sh765B-TzT-29	Sh765B-TzT-29_unclassified	Sh765B-TzT-29_unclassified		0.0226867	0.0204468	0.0100499	0.000552267	0	0.000777792	0.00148295		0.013576	0.00316196	0.00655637	0	0	0		otu1192
otu1424		Proteobacteria	Deltaproteobacteria	Sh765B-TzT-29	Sh765B-TzT-29_unclassified	Sh765B-TzT-29_unclassified		0.0361135	0.023235	0.0177805	0.0016568	0.00242675	0.00233338	0.00537571		0.0483645	0.00632391	0.00874183	0.00231062	0	0.00419261		otu1424
otu1995		Proteobacteria	Deltaproteobacteria	Sh765B-TzT-29	Sh765B-TzT-29_unclassified	Sh765B-TzT-29_unclassified		0.0212977	0.0102234	0.0100499	0	0.000970699	0	0.00203906		0.01697	0	0.0152982	0.00231062	0	0.0020963		otu1995
otu4		Proteobacteria	Epsilonproteobacteria	Campylobacterales	Campylobacteraceae	Arcobacter		0	0.0106881	0.401995	3.02808	1.52545	3.28773	2.54864		0.0042425	0	0.343117	3.7767	4.46836	2.57217		otu4
otu18		Proteobacteria	Epsilonproteobacteria	Campylobacterales	Campylobacteraceae	Arcobacter		0.000925986	0.0283466	3.36361	2.55368	1.21046	2.52705	2.12489		0	0	7.4087	2.64681	3.27279	3.33941		otu18
otu130		Proteobacteria	Epsilonproteobacteria	Campylobacterales	Campylobacteraceae	Arcobacter		0	0	0.169302	0.184457	0.220834	0.24656	0.331811		0.0025455	0	1.58883	0.50487	0.345938	0.584869		otu130
otu262		Proteobacteria	Epsilonproteobacteria	Campylobacterales	Campylobacteraceae	Arcobacter		0	0.00464699	0.0525685	0.00773173	0.029121	0.391619	0.183145		0	0	0.0305964	0.117841	0.00560547	2.39188		otu262
otu477		Proteobacteria	Epsilonproteobacteria	Campylobacterales	Campylobacteraceae	Arcobacter		0	0.00604109	0.400448	0.0215384	0.0786267	0.0657235	0.0494936		0.0008485	0	1.07743	0.0912693	0.0152148	0.0178186		otu477
otu7		Proteobacteria	Gammaproteobacteria	Alteromonadales	Alteromonadales_unclassified	Alteromonadales_unclassified		0.00138898	0.043217	0.605311	3.9117	6.57406	6.17801	4.60846		0.0127275	0.00316196	0.150797	3.43242	2.26141	2.24933		otu7
otu171		Proteobacteria	Gammaproteobacteria	Alteromonadales	Alteromonadales_unclassified	Alteromonadales_unclassified		0.000462993	0.00650579	0.152294	0.632897	0.708611	0.412619	0.619133		0.0008485	0	0.139869	0.60076	0.454844	0.424502		otu171
otu5		Proteobacteria	Gammaproteobacteria	Alteromonadales	Colwelliaceae	Colwellia		0.0231496	3.24918	9.49248	2.44488	7.77045	6.3429	5.94349		0.040728	0.382597	4.72277	4.58773	1.99234	2.57845		otu5
otu12		Proteobacteria	Gammaproteobacteria	Alteromonadales	Colwelliaceae	Colwellia		0.0138898	0.666379	2.62688	0.164023	2.18165	1.20869	0.751301		0.06788	0.0284576	1.32002	1.35402	0.32752	0.555521		otu12
otu22		Proteobacteria	Gammaproteobacteria	Alteromonadales	Colwelliaceae	Colwellia		0.00185197	3.17343	1.72626	0.672108	2.82134	1.31019	1.58027		0.020364	0.414216	1.07306	1.16571	0.135332	0.945433		otu22
otu25		Proteobacteria	Gammaproteobacteria	Alteromonadales	Colwelliaceae	Colwellia		0.0101858	0.0404288	0.56975	0.706349	0.765882	1.09163	0.641007		0.023758	0.00632391	0.0939747	0.250702	0.162559	0.336457		otu25
otu35		Proteobacteria	Gammaproteobacteria	Alteromonadales	Colwelliaceae	Colwellia		0.00787088	0.105022	0.73364	0.0220907	0.664929	0.344173	0.316425		0.020364	0.00632391	0.563848	0.419377	0.0176172	0.146741		otu35
otu43		Proteobacteria	Gammaproteobacteria	Alteromonadales	Colwelliaceae	Colwellia		0.00231496	0.916387	0.776932	0.125917	0.897412	0.23606	0.307713		0.010182	0.0505913	0.354044	0.32002	0.0448438	0.0461187		otu43
otu48		Proteobacteria	Gammaproteobacteria	Alteromonadales	Colwelliaceae	Colwellia		0.00416694	0.524181	0.749101	0.1828	0.430505	0.32784	0.282873		0.0110305	0.158098	0.28411	0.151345	0.0672657	0.0974781		otu48
otu94		Proteobacteria	Gammaproteobacteria	Alteromonadales	Colwelliaceae	Colwellia		0.000462993	0.00557639	0.500947	0.0066272	0.422254	0.224004	0.196862		0.0025455	0	0.292851	0.278429	0.0104102	0.0932855		otu94
otu133		Proteobacteria	Gammaproteobacteria	Alteromonadales	Colwelliaceae	Colwellia		0.00138898	0.00882928	0.436009	0.0673765	0.300917	0.236449	0.392241		0.0008485	0	0.345302	0.184849	0.100898	0.114249		otu133
otu241		Proteobacteria	Gammaproteobacteria	Alteromonadales	Colwelliaceae	Colwellia		0	0.0315995	0.287581	0.39708	0.309653	0.35234	0.330143		0	0.00632391	0.0305964	0.0254168	0.150547	0.0262038		otu241
otu20		Proteobacteria	Gammaproteobacteria	Alteromonadales	Colwelliaceae	Colwelliaceae_unclassified		0.0115748	0.043217	0.364887	0.0298224	0.664444	0.289339	0.303635		0.0263035	0.00316196	0.122386	0.241459	0.0296289	0.177138		otu20
otu49		Proteobacteria	Gammaproteobacteria	Alteromonadales	Colwelliaceae	Colwelliaceae_unclassified		0.0115748	0.0590168	1.16656	0.546744	0.727054	0.903795	0.599669		0.018667	0.00316196	0.177022	0.307312	0.209805	0.340649		otu49
otu10		Proteobacteria	Gammaproteobacteria	Alteromonadales	Moritellaceae	Moritella		0.0101858	3.06562	1.85227	0.748321	3.39211	3.40945	2.51268		0.0364855	0.0316196	0.502655	4.26193	1.07945	6.97021		otu10
otu13		Proteobacteria	Gammaproteobacteria	Alteromonadales	Moritellaceae	Moritella		0.00231496	0.179839	0.046384	10.2826	0.764426	2.11871	4.93026		0.0059395	0	0.00218546	0.4136	2.71865	1.11419		otu13
otu16		Proteobacteria	Gammaproteobacteria	Alteromonadales	Moritellaceae	Moritella		0.0148158	0.584127	0.731321	0.457277	1.48468	1.85348	1.15133		0.0466675	0.0158098	0.301593	2.64219	2.26861	1.91183		otu16
otu17		Proteobacteria	Gammaproteobacteria	Alteromonadales	Moritellaceae	Moritella		0.0157418	0.215156	0.371845	0.468874	1.14348	1.26041	2.22462		0.027152	0.0126478	0.152982	1.69253	1.24121	1.58166		otu17
otu19		Proteobacteria	Gammaproteobacteria	Alteromonadales	Moritellaceae	Moritella		0.00370394	0.437282	0.42364	0.701931	3.70516	2.63244	1.4937		0.0263035	0.00316196	0.229473	4.441	1.31568	8.07182		otu19
otu30		Proteobacteria	Gammaproteobacteria	Alteromonadales	Moritellaceae	Moritella		0	0.043217	0.0146883	7.4081	0.189772	0.879294	2.60981		0	0	0.00655637	0.136326	2.21496	0.262038		otu30
otu40		Proteobacteria	Gammaproteobacteria	Alteromonadales	Moritellaceae	Moritella		0.000925986	0.889899	0.888253	0.298224	3.43482	2.54416	1.44347		0.015273	0	0.146426	4.78529	0.761543	3.40335		otu40
otu176		Proteobacteria	Gammaproteobacteria	Alteromonadales	Moritellaceae	Moritella		0	0.0311348	0.0487032	0.651122	0.126191	0.983907	0.463608		0	0	0.0131127	0.114375	0.345137	0.610025		otu176
otu306		Proteobacteria	Gammaproteobacteria	Alteromonadales	Moritellaceae	Moritella		0	0	0.000773066	0.948794	0.0257235	0.0972241	0.518663		0	0	0	0.0161743	0.166563	0.0335409		otu306
otu552		Proteobacteria	Gammaproteobacteria	Alteromonadales	Moritellaceae	Moritella		0	0.0841105	0.00541146	0.29491	0.0213554	0.126391	0.0578352		0.001697	0	0	0.0311933	0.0744727	0.30606		otu552
otu11		Proteobacteria	Gammaproteobacteria	Alteromonadales	Psychromonadaceae	Psychromonas		0.00509292	0.112457	2.9593	0.968675	0.363527	1.02785	0.653241		0.332612	0.072725	3.86826	0.222974	0.449238	0.488439		otu11
otu42		Proteobacteria	Gammaproteobacteria	Alteromonadales	Psychromonadaceae	Psychromonas		0.00462993	0.0408935	0.890572	0.419723	0.283444	0.711291	0.367402		0.0042425	0.0158098	0.456761	0.182539	0.241836	0.299772		otu42
otu55		Proteobacteria	Gammaproteobacteria	Alteromonadales	Psychromonadaceae	Psychromonas		0	0	0.00154613	1.34422	0.0135898	0.116669	0.912572		0	0	0.00218546	0.00693185	0.612598	0.034589		otu55
otu62		Proteobacteria	Gammaproteobacteria	Alteromonadales	Psychromonadaceae	Psychromonas		0.00277796	0.00882928	0.419002	0.118737	0.0451375	0.143503	0.0837869		0.005091	0.00316196	0.295037	0.0404358	0.0936914	0.100623		otu62
otu113		Proteobacteria	Gammaproteobacteria	Alteromonadales	Psychromonadaceae	Psychromonas		0	0	2.08573	0.0182248	0.00145605	0.00972241	0.0150149		0	0	3.53389	0	0.00640625	0.00943337		otu113
otu175		Proteobacteria	Gammaproteobacteria	Alteromonadales	Psychromonadaceae	Psychromonas		0	0.0023235	2.06177	0.0149112	0.00048535	0.00777792	0.012049		0	0	3.64971	0.00231062	0.0120117	0.00524076		otu175
otu238		Proteobacteria	Gammaproteobacteria	Alteromonadales	Psychromonadaceae	Psychromonas		0	0	1.51057	0.00110453	0.0019414	0.00155558	0.00222443		0.0008485	0	2.22698	0	0.000800782	0.00419261		otu238
otu323		Proteobacteria	Gammaproteobacteria	Alteromonadales	Psychromonadaceae	Psychromonas		0	0.000464699	1.21217	0.0016568	0	0.00116669	0.00166832		0	0	2.17453	0	0.00160156	0.00524076		otu323
otu89		Proteobacteria	Gammaproteobacteria	Alteromonadales	Shewanellaceae	Shewanella		0.000925986	0.03857	0.0371072	0.601418	0.0834802	0.49312	0.187408		0.0008485	0	0	0.0138637	0.115313	0.0639373		otu89
otu218		Proteobacteria	Gammaproteobacteria	Alteromonadales	Shewanellaceae	Shewanella		0	0.0920104	0.0510224	1.57285	0.069405	0.980407	0.56482		0	0	0	0.0265721	0.250645	0.128923		otu218
otu320		Proteobacteria	Gammaproteobacteria	Alteromonadales	Shewanellaceae	Shewanella		0	0.000464699	0.0858104	0.497592	0.0519324	0.405619	0.303079		0	0	0	0.0161743	0.114512	0.0953818		otu320
otu470		Proteobacteria	Gammaproteobacteria	Alteromonadales	Shewanellaceae	Shewanella		0	0.00464699	0.0765336	0.747769	0.0325184	0.385007	0.211877		0	0	0	0.0184849	0.145742	0.155127		otu470
otu1		Proteobacteria	Gammaproteobacteria	Alteromonadales	Shewanellaceae	Shewanellaceae_unclassified		0.00787088	0.222591	2.09192	1.89593	11.2679	7.89926	6.15945		0.037334	0.00632391	0.909151	6.1266	2.13168	3.06584		otu1
otu24		Proteobacteria	Gammaproteobacteria	Alteromonadales	Shewanellaceae	Shewanellaceae_unclassified		0.00185197	0.0464699	0.0773066	0.4142	0.589215	0.871905	0.503648		0.006788	0	0.0131127	0.37663	0.349141	0.366853		otu24
otu29		Proteobacteria	Gammaproteobacteria	Alteromonadales	Shewanellaceae	Shewanellaceae_unclassified		0.0509292	0.41637	0.0858104	0.0916762	0.299461	0.221671	0.113261		0.140851	0.0189717	0.052451	0.143258	0.0856836	0.0660336		otu29
otu36		Proteobacteria	Gammaproteobacteria	Alteromonadales	Shewanellaceae	Shewanellaceae_unclassified		0.00231496	0.0515816	0.160798	1.07968	1.05466	2.47455	1.36432		0.0161215	0.0158098	0.109273	0.86417	1.49346	1.66551		otu36
otu41		Proteobacteria	Gammaproteobacteria	Alteromonadales	Shewanellaceae	Shewanellaceae_unclassified		0.0111118	0.0622697	0.725909	0.939405	1.16435	2.4376	0.843986		0.0296975	0.00316196	1.27194	1.60241	1.44221	3.81737		otu41
otu46		Proteobacteria	Gammaproteobacteria	Alteromonadales	Shewanellaceae	Shewanellaceae_unclassified		0.00462993	0.0329936	0.298404	0.420827	0.550872	1.09202	0.391685		0.013576	0.00948587	0.561663	0.732465	0.634219	1.62149		otu46
otu233		Proteobacteria	Gammaproteobacteria	Alteromonadales	Shewanellaceae	Shewanellaceae_unclassified		0.000925986	0.0260232	0.0881296	0.16568	0.215495	0.347673	0.28102		0.0025455	0	0.0218546	0.24377	0.147344	0.155127		otu233
otu65		Proteobacteria	Gammaproteobacteria	BD7-8 marine group	BD7-8 marine group_unclassified	BD7-8 marine group_unclassified		0.64356	0.3778	0.255885	0.00938853	0.0495057	0.0245005	0.0530156		0.238429	0.110668	0.076491	0.0173296	0.00240234	0.00943337		otu65
otu81		Proteobacteria	Gammaproteobacteria	BD7-8 marine group	BD7-8 marine group_unclassified	BD7-8 marine group_unclassified		0.627818	0.463305	0.180898	0.0115976	0.0106777	0.0128336	0.0250248		0.117942	0.0284576	0.0393382	0.00231062	0.00320313	0.0020963		otu81
otu103		Proteobacteria	Gammaproteobacteria	BD7-8 marine group	BD7-8 marine group_unclassified	BD7-8 marine group_unclassified		0.853296	0.408935	0.252793	0.0016568	0.0165019	0.00894461	0.0328103		0.140851	0.0316196	0.02404	0.00231062	0.00160156	0.0020963		otu103
otu117		Proteobacteria	Gammaproteobacteria	BD7-8 marine group	BD7-8 marine group_unclassified	BD7-8 marine group_unclassified		0.431972	0.339695	0.207955	0.00220907	0.0300917	0.00933351	0.0285469		0.449705	0.170746	0.198877	0.0184849	0.00240234	0.00419261		otu117
otu147		Proteobacteria	Gammaproteobacteria	BD7-8 marine group	BD7-8 marine group_unclassified	BD7-8 marine group_unclassified		0.808849	0.473064	0.251247	0.00883626	0.0237821	0.0210004	0.0415227		0.336855	0.0569152	0.0633783	0.00462123	0.00320313	0.00314446		otu147
otu149		Proteobacteria	Gammaproteobacteria	BD7-8 marine group	BD7-8 marine group_unclassified	BD7-8 marine group_unclassified		0.279648	0.174262	0.0834912	0.0049704	0.00873629	0.0120558	0.0194638		0.0721225	0.0284576	0.0218546	0.00231062	0	0.0020963		otu149
otu154		Proteobacteria	Gammaproteobacteria	BD7-8 marine group	BD7-8 marine group_unclassified	BD7-8 marine group_unclassified		0.195383	0.186809	0.0850373	0.00110453	0.0203847	0.00388896	0.0265078		0.173943	0.142288	0.0590074	0.00346592	0.00240234	0.00104815		otu154
otu810		Proteobacteria	Gammaproteobacteria	BD7-8 marine group	BD7-8 marine group_unclassified	BD7-8 marine group_unclassified		0.113433	0.0892222	0.0440648	0.000552267	0.00339745	0.000388896	0.00444886		0.184973	0.0885347	0.0546364	0.00115531	0	0.00104815		otu810
otu924		Proteobacteria	Gammaproteobacteria	BD7-8 marine group	BD7-8 marine group_unclassified	BD7-8 marine group_unclassified		0.0333355	0.0195174	0.00618453	0	0.0019414	0	0.00148295		0.0127275	0.00948587	0.00655637	0	0	0.00104815		otu924
otu551		Proteobacteria	Gammaproteobacteria	Cellvibrionales	Spongiibacteraceae	Spongiibacteraceae_unclassified		0.0263906	0.0562286	0.0340149	0	0.00242675	0.000388896	0.00463423		0.0568495	0.0158098	0.0349673	0.00115531	0	0		otu551
otu237		Proteobacteria	Gammaproteobacteria	Chromatiales	Chromatiaceae	Nitrosococcus		0.383821	0.250938	0.152294	0.0115976	0.0519324	0.0291672	0.0519034		0.256247	0.0379435	0.0305964	0.015019	0.00800782	0.0178186		otu237
otu338		Proteobacteria	Gammaproteobacteria	Chromatiales	Chromatiaceae	Nitrosococcus		0.0898206	0.0697049	0.0440648	0.0016568	0.0135898	0.00816682	0.0172393		0.0636375	0.0158098	0.0152982	0.00577654	0.00320313	0.00419261		otu338
otu581		Proteobacteria	Gammaproteobacteria	Chromatiales	Chromatiaceae	Nitrosococcus		0.0875057	0.0534404	0.0324688	0.00110453	0.0150458	0.00350007	0.0152003		0.083153	0.0158098	0.00874183	0.00577654	0.000800782	0		otu581
otu1089		Proteobacteria	Gammaproteobacteria	Chromatiales	Chromatiaceae	Nitrosococcus		0.0717639	0.0460052	0.023192	0.000552267	0.0058242	0.00544455	0.00556108		0.0144245	0	0.00655637	0	0	0.00104815		otu1089
otu394		Proteobacteria	Gammaproteobacteria	Chromatiales	Granulosicoccaceae	Granulosicoccus		0.0990805	0.105487	0.0301496	0.00717946	0.0121337	0.0175003	0.017054		0.0059395	0.00948587	0.00218546	0	0	0		otu394
otu265		Proteobacteria	Gammaproteobacteria	E01-9C-26 marine group	E01-9C-26 marine group_unclassified	E01-9C-26 marine group_unclassified		0.159733	0.105951	0.0510224	0.0160157	0.0155312	0.0264449	0.0209467		0.10182	0.0158098	0.0480801	0.00808716	0.00480469	0.0125778		otu265
otu345		Proteobacteria	Gammaproteobacteria	E01-9C-26 marine group	E01-9C-26 marine group_unclassified	E01-9C-26 marine group_unclassified		0.146769	0.132439	0.0533416	0.00773173	0.011163	0.0229449	0.0198345		0.0924865	0.0600772	0.0393382	0.00924246	0.00160156	0.0104815		otu345
otu293		Proteobacteria	Gammaproteobacteria	Gammaproteobacteria Incertae Sedis	Gammaproteobacteria Incertae Sedis	Marinicella		0.124082	0.126863	0.0502493	0.00773173	0.0189286	0.0163336	0.017054		0.0195155	0.0126478	0.0131127	0.00231062	0	0.0020963		otu293
otu371		Proteobacteria	Gammaproteobacteria	Gammaproteobacteria Incertae Sedis	Gammaproteobacteria Incertae Sedis	Marinicella		0.0453733	0.0715637	0.0262843	0.0049704	0.00630955	0.00738903	0.00945383		0.0008485	0.00316196	0.00437092	0	0	0		otu371
otu456		Proteobacteria	Gammaproteobacteria	Gammaproteobacteria Incertae Sedis	Gammaproteobacteria Incertae Sedis	Marinicella		0.0513922	0.0548345	0.0286035	0.000552267	0.00922164	0.00155558	0.00463423		0.0042425	0	0	0	0	0		otu456
otu479		Proteobacteria	Gammaproteobacteria	Gammaproteobacteria Incertae Sedis	Gammaproteobacteria Incertae Sedis	Marinicella		0.210662	0.135227	0.0417456	0.0149112	0.0135898	0.0136114	0.0159417		0.0364855	0.00948587	0.0109273	0	0	0.0020963		otu479
otu519		Proteobacteria	Gammaproteobacteria	Gammaproteobacteria Incertae Sedis	Gammaproteobacteria Incertae Sedis	Marinicella		0.143991	0.047864	0.0401995	0	0.00630955	0	0.00426349		0.0178185	0.0442674	0.0196691	0	0	0		otu519
otu709		Proteobacteria	Gammaproteobacteria	Gammaproteobacteria Incertae Sedis	Gammaproteobacteria Incertae Sedis	Marinicella		0.0523182	0.0195174	0.0139152	0	0.00339745	0.000777792	0.00222443		0.0025455	0.00316196	0.0109273	0.00231062	0	0		otu709
otu747		Proteobacteria	Gammaproteobacteria	Gammaproteobacteria Incertae Sedis	Gammaproteobacteria Incertae Sedis	Marinicella		0.0777828	0.066452	0.0162344	0.00441813	0.00922164	0.00505565	0.00908309		0.003394	0	0.00218546	0	0	0		otu747
otu764		Proteobacteria	Gammaproteobacteria	Gammaproteobacteria Incertae Sedis	Gammaproteobacteria Incertae Sedis	Marinicella		0.0907466	0.0278819	0.023192	0.0016568	0.0058242	0.00194448	0.00556108		0.013576	0.0347815	0.00874183	0.00115531	0	0		otu764
otu775		Proteobacteria	Gammaproteobacteria	Gammaproteobacteria Incertae Sedis	Gammaproteobacteria Incertae Sedis	Marinicella		0.0370394	0.0511169	0.0170075	0.00276133	0.0038828	0.0108891	0.00370738		0.003394	0	0	0	0	0		otu775
otu1379		Proteobacteria	Gammaproteobacteria	Gammaproteobacteria Incertae Sedis	Gammaproteobacteria Incertae Sedis	Marinicella		0.064356	0.0408935	0.0162344	0.00276133	0.0019414	0.00661124	0.00556108		0.0008485	0	0.00218546	0	0	0		otu1379
otu703		Proteobacteria	Gammaproteobacteria	Gammaproteobacteria_unclassified	Gammaproteobacteria_unclassified	Gammaproteobacteria_unclassified		0.0740789	0.0720284	0.0324688	0.00110453	0.0077656	0.00311117	0.00982457		0.0789105	0.132802	0.0371528	0.00462123	0.000800782	0.00419261		otu703
otu132		Proteobacteria	Gammaproteobacteria	KI89A clade	KI89A clade_unclassified	KI89A clade_unclassified		0.3403	0.258373	0.114414	0.0099408	0.0276649	0.0108891	0.0244687		0.142548	0.0189717	0.0568219	0.0161743	0.00160156	0.00419261		otu132
otu144		Proteobacteria	Gammaproteobacteria	KI89A clade	KI89A clade_unclassified	KI89A clade_unclassified		0.256498	0.171939	0.081945	0	0.00630955	0.000388896	0.0122344		0.440372	0.110668	0.100531	0.0127084	0	0		otu144
otu219		Proteobacteria	Gammaproteobacteria	KI89A clade	KI89A clade_unclassified	KI89A clade_unclassified		0.176863	0.10874	0.0688029	0	0.0067949	0.00116669	0.0114929		0.104366	0.0221337	0.0152982	0.00115531	0.00160156	0		otu219
otu285		Proteobacteria	Gammaproteobacteria	KI89A clade	KI89A clade_unclassified	KI89A clade_unclassified		0.10371	0.0729578	0.0502493	0.00441813	0.00630955	0.00427786	0.0103807		0.134912	0.0189717	0.0327819	0.00462123	0.00320313	0.0020963		otu285
otu374		Proteobacteria	Gammaproteobacteria	KI89A clade	KI89A clade_unclassified	KI89A clade_unclassified		0.0838017	0.0492581	0.0316957	0.000552267	0.00048535	0.00194448	0.00407812		0.032243	0.00948587	0.0109273	0.00115531	0.00240234	0		otu374
otu444		Proteobacteria	Gammaproteobacteria	KI89A clade	KI89A clade_unclassified	KI89A clade_unclassified		0.0754679	0.0371759	0.0286035	0	0.0019414	0	0.00185369		0.057698	0.0252956	0.0174837	0	0	0.0020963		otu444
otu445		Proteobacteria	Gammaproteobacteria	KI89A clade	KI89A clade_unclassified	KI89A clade_unclassified		0.0740789	0.0692402	0.0394264	0.00276133	0.0048535	0.00505565	0.00667329		0.064486	0.0221337	0.0152982	0	0.000800782	0.00104815		otu445
otu446		Proteobacteria	Gammaproteobacteria	KI89A clade	KI89A clade_unclassified	KI89A clade_unclassified		0.0347245	0.018588	0.0123691	0	0	0	0.000556108		0.146791	0.0221337	0.0458946	0.00231062	0.000800782	0		otu446
otu70		Proteobacteria	Gammaproteobacteria	Oceanospirillales	Oceanospirillaceae	Oleispira		0.00138898	1.79049	3.88311	0.144142	0.615909	0.225949	0.327177		0.0025455	1.53039	1.81393	0.273808	0.0672657	0.290338		otu70
otu121		Proteobacteria	Gammaproteobacteria	Oceanospirillales	Oceanospirillaceae	Oleispira		0.000462993	0.53998	1.41162	0.000552267	0.0271796	0.00194448	0.00426349		0	0.916967	0.638154	0.00577654	0.000800782	0.00733706		otu121
otu485		Proteobacteria	Gammaproteobacteria	Oceanospirillales	Oceanospirillaceae	Pseudospirillum		0.0842647	0.0720284	0.0417456	0	0.00436815	0	0.00556108		0.01697	0.00948587	0.00874183	0	0	0		otu485
otu1676		Proteobacteria	Gammaproteobacteria	Oceanospirillales	Oceanospirillaceae	Pseudospirillum		0.0425954	0.0241644	0.0123691	0	0.00048535	0	0.00389275		0.0025455	0.00316196	0	0	0	0		otu1676
otu304		Proteobacteria	Gammaproteobacteria	Oceanospirillales	OM182 clade	OM182 clade_unclassified		0.0467623	0.0669167	0.0394264	0	0.0038828	0	0.00834161		0.064486	0.0442674	0.0721201	0.00346592	0.000800782	0.0020963		otu304
otu830		Proteobacteria	Gammaproteobacteria	Oceanospirillales	OM182 clade	OM182 clade_unclassified		0.0347245	0.0311348	0.0208728	0	0.0019414	0	0.00222443		0.069577	0.0853728	0.028411	0.00115531	0.000800782	0.00104815		otu830
otu998		Proteobacteria	Gammaproteobacteria	Oceanospirillales	OM182 clade	OM182 clade_unclassified		0.0240756	0.0195174	0.0193267	0	0.00048535	0	0.00296591		0.0246065	0.00948587	0.00655637	0	0	0		otu998
otu1269		Proteobacteria	Gammaproteobacteria	Oceanospirillales	OM182 clade	OM182 clade_unclassified		0.0310205	0.0311348	0.0146883	0	0.00048535	0.000388896	0.000741477		0.001697	0.0252956	0.00218546	0.00115531	0	0		otu1269
otu688		Proteobacteria	Gammaproteobacteria	Vibrionales	Vibrionaceae	Photobacterium		0	0.0130116	0.0378803	0.311478	0.0203847	0.381118	0.0798941		0.0008485	0	0	0.0161743	0.0744727	0.075467		otu688
otu39		Proteobacteria	Gammaproteobacteria	Xanthomonadales	JTB255 marine benthic group	JTB255 marine benthic group_unclassified		2.57193	1.57951	0.747555	0.167337	0.205788	0.276894	0.305118		0.547283	0.0853728	0.177022	0.0462123	0.0216211	0.0492631		otu39
otu52		Proteobacteria	Gammaproteobacteria	Xanthomonadales	JTB255 marine benthic group	JTB255 marine benthic group_unclassified		0.862556	0.524181	0.265162	0.0856013	0.0839655	0.10928	0.104177		0.128972	0.0632391	0.0546364	0.0103978	0.00400391	0.00628891		otu52
otu58		Proteobacteria	Gammaproteobacteria	Xanthomonadales	JTB255 marine benthic group	JTB255 marine benthic group_unclassified		0.846814	0.57158	0.217232	0.0690333	0.0844509	0.122113	0.107885		0.08485	0.00632391	0.0196691	0.00693185	0.00240234	0.00628891		otu58
otu68		Proteobacteria	Gammaproteobacteria	Xanthomonadales	JTB255 marine benthic group	JTB255 marine benthic group_unclassified		1.29592	0.885717	0.36566	0.102169	0.122308	0.126391	0.141251		0.232489	0.0790489	0.122386	0.0196402	0.0104102	0.0241075		otu68
otu73		Proteobacteria	Gammaproteobacteria	Xanthomonadales	JTB255 marine benthic group	JTB255 marine benthic group_unclassified		0.88478	0.582268	0.281396	0.0474949	0.0970699	0.122113	0.101582		0.0687285	0.00948587	0.028411	0.00808716	0.00320313	0.00943337		otu73
otu78		Proteobacteria	Gammaproteobacteria	Xanthomonadales	JTB255 marine benthic group	JTB255 marine benthic group_unclassified		0.86163	0.686825	0.293765	0.0242997	0.0587273	0.0474453	0.0782258		0.231641	0.069563	0.150797	0.0115531	0.00400391	0.00524076		otu78
otu82		Proteobacteria	Gammaproteobacteria	Xanthomonadales	JTB255 marine benthic group	JTB255 marine benthic group_unclassified		0.575037	0.402429	0.174713	0.0458381	0.0538738	0.0649457	0.0570937		0.072971	0.0442674	0.0677492	0.0103978	0.00720703	0.00628891		otu82
otu112		Proteobacteria	Gammaproteobacteria	Xanthomonadales	JTB255 marine benthic group	JTB255 marine benthic group_unclassified		0.301408	0.245361	0.121371	0.0242997	0.0213554	0.0155558	0.0383714		0.0449705	0.0284576	0.0393382	0.00115531	0.000800782	0.00314446		otu112
otu114		Proteobacteria	Gammaproteobacteria	Xanthomonadales	JTB255 marine benthic group	JTB255 marine benthic group_unclassified		0.449566	0.302984	0.161571	0.008284	0.0174726	0.00894461	0.0368885		0.229095	0.0284576	0.0852329	0.0115531	0.00480469	0.00419261		otu114
otu135		Proteobacteria	Gammaproteobacteria	Xanthomonadales	JTB255 marine benthic group	JTB255 marine benthic group_unclassified		0.387525	0.237926	0.101272	0.024852	0.0354305	0.037334	0.043191		0.145094	0.0221337	0.0174837	0.00808716	0.00400391	0.0020963		otu135
otu140		Proteobacteria	Gammaproteobacteria	Xanthomonadales	JTB255 marine benthic group	JTB255 marine benthic group_unclassified		0.481976	0.352242	0.16389	0.0193293	0.0266942	0.0466675	0.0372592		0.074668	0.0189717	0.0961602	0.00924246	0.00560547	0.00419261		otu140
otu161		Proteobacteria	Gammaproteobacteria	Xanthomonadales	JTB255 marine benthic group	JTB255 marine benthic group_unclassified		0.342615	0.24722	0.113641	0.0231952	0.0232968	0.0268338	0.0283615		0.054304	0.0221337	0.0568219	0.00462123	0.00400391	0.00419261		otu161
otu164		Proteobacteria	Gammaproteobacteria	Xanthomonadales	JTB255 marine benthic group	JTB255 marine benthic group_unclassified		0.407434	0.233279	0.111322	0.00441813	0.0116484	0.0124447	0.0259517		0.0806075	0.00632391	0.0262255	0.00231062	0.00240234	0.0020963		otu164
otu173		Proteobacteria	Gammaproteobacteria	Xanthomonadales	JTB255 marine benthic group	JTB255 marine benthic group_unclassified		0.234274	0.149168	0.0688029	0.00552267	0.0228114	0.0175003	0.0244687		0.039031	0.00632391	0.0327819	0.00115531	0.000800782	0.0020963		otu173
otu187		Proteobacteria	Gammaproteobacteria	Xanthomonadales	JTB255 marine benthic group	JTB255 marine benthic group_unclassified		0.310668	0.204468	0.0989525	0.0104931	0.0300917	0.0229449	0.0380007		0.0263035	0.00948587	0.0131127	0.00346592	0.000800782	0.00314446		otu187
otu194		Proteobacteria	Gammaproteobacteria	Xanthomonadales	JTB255 marine benthic group	JTB255 marine benthic group_unclassified		0.316687	0.222126	0.081945	0.0138067	0.0296063	0.0283894	0.0331811		0.079759	0.0158098	0.0218546	0.00346592	0.00240234	0.00314446		otu194
otu204		Proteobacteria	Gammaproteobacteria	Xanthomonadales	JTB255 marine benthic group	JTB255 marine benthic group_unclassified		0.3991	0.301125	0.112868	0.0353451	0.0397987	0.0602789	0.0430057		0.056001	0.0221337	0.0305964	0.00577654	0.00400391	0.00524076		otu204
otu208		Proteobacteria	Gammaproteobacteria	Xanthomonadales	JTB255 marine benthic group	JTB255 marine benthic group_unclassified		0.152325	0.117569	0.058753	0.00386587	0.00533885	0.00155558	0.0163125		0.062789	0.00632391	0.028411	0.00115531	0.00240234	0.0020963		otu208
otu220		Proteobacteria	Gammaproteobacteria	Xanthomonadales	JTB255 marine benthic group	JTB255 marine benthic group_unclassified		0.414842	0.265343	0.108229	0.0187771	0.0179579	0.0147781	0.0350348		0.040728	0.0126478	0.0262255	0.00115531	0.00480469	0.0020963		otu220
otu255		Proteobacteria	Gammaproteobacteria	Xanthomonadales	JTB255 marine benthic group	JTB255 marine benthic group_unclassified		0.170381	0.100375	0.0595261	0.00773173	0.0116484	0.00700013	0.0172393		0.0381825	0.00632391	0.0262255	0.00115531	0.000800782	0.00314446		otu255
otu271		Proteobacteria	Gammaproteobacteria	Xanthomonadales	JTB255 marine benthic group	JTB255 marine benthic group_unclassified		0.116674	0.133833	0.0425187	0.0204339	0.0131044	0.037334	0.0263224		0.0110305	0	0.00655637	0	0	0.00419261		otu271
otu278		Proteobacteria	Gammaproteobacteria	Xanthomonadales	JTB255 marine benthic group	JTB255 marine benthic group_unclassified		0.298167	0.172403	0.0997256	0.0110453	0.0150458	0.0194448	0.0231711		0.05091	0.0221337	0.0349673	0.00231062	0	0		otu278
otu294		Proteobacteria	Gammaproteobacteria	Xanthomonadales	JTB255 marine benthic group	JTB255 marine benthic group_unclassified		0.103247	0.0729578	0.0425187	0.00386587	0.0131044	0.00388896	0.0139027		0.0296975	0.0158098	0.028411	0.00577654	0	0.00104815		otu294
otu317		Proteobacteria	Gammaproteobacteria	Xanthomonadales	JTB255 marine benthic group	JTB255 marine benthic group_unclassified		0.147695	0.091081	0.0440648	0.000552267	0.00825095	0.00427786	0.00945383		0.0483645	0.0158098	0.02404	0.00693185	0.000800782	0.0020963		otu317
otu380		Proteobacteria	Gammaproteobacteria	Xanthomonadales	JTB255 marine benthic group	JTB255 marine benthic group_unclassified		0.179178	0.114316	0.0711221	0.000552267	0.00048535	0.00155558	0.0114929		0.066183	0.00632391	0.0349673	0	0.00160156	0		otu380
otu422		Proteobacteria	Gammaproteobacteria	Xanthomonadales	JTB255 marine benthic group	JTB255 marine benthic group_unclassified		0.065282	0.0687755	0.0301496	0	0.0067949	0	0.00815624		0.0466675	0.0126478	0.0262255	0.00577654	0	0		otu422
otu428		Proteobacteria	Gammaproteobacteria	Xanthomonadales	JTB255 marine benthic group	JTB255 marine benthic group_unclassified		0.1176	0.0934045	0.0517954	0.008284	0.0140751	0.0190559	0.0122344		0.0025455	0	0.00655637	0	0.00160156	0.00419261		otu428
otu440		Proteobacteria	Gammaproteobacteria	Xanthomonadales	JTB255 marine benthic group	JTB255 marine benthic group_unclassified		0.0888947	0.0776048	0.0409725	0	0.0077656	0	0.00908309		0.078062	0.0347815	0.02404	0.00462123	0	0		otu440
otu455		Proteobacteria	Gammaproteobacteria	Xanthomonadales	JTB255 marine benthic group	JTB255 marine benthic group_unclassified		0.0870427	0.0650579	0.0278304	0.0033136	0.0106777	0.00427786	0.00667329		0.011879	0.00316196	0.00218546	0	0.000800782	0		otu455
otu469		Proteobacteria	Gammaproteobacteria	Xanthomonadales	JTB255 marine benthic group	JTB255 marine benthic group_unclassified		0.120841	0.071099	0.0401995	0.00276133	0.00728025	0.00583344	0.00889772		0.0212125	0.00316196	0.0109273	0.00346592	0	0.00314446		otu469
otu483		Proteobacteria	Gammaproteobacteria	Xanthomonadales	JTB255 marine benthic group	JTB255 marine benthic group_unclassified		0.125471	0.0855046	0.0425187	0.00552267	0.0106777	0.0140003	0.0139027		0.028849	0.00316196	0.0131127	0	0.000800782	0.00104815		otu483
otu564		Proteobacteria	Gammaproteobacteria	Xanthomonadales	JTB255 marine benthic group	JTB255 marine benthic group_unclassified		0.063893	0.0418229	0.023192	0	0.0029121	0.000388896	0.00407812		0.0432735	0.0158098	0.0174837	0	0	0		otu564
otu570		Proteobacteria	Gammaproteobacteria	Xanthomonadales	JTB255 marine benthic group	JTB255 marine benthic group_unclassified		0.0555592	0.0515816	0.0247381	0.00276133	0.0029121	0.00311117	0.00519034		0.015273	0	0.0218546	0.00115531	0	0		otu570
otu615		Proteobacteria	Gammaproteobacteria	Xanthomonadales	JTB255 marine benthic group	JTB255 marine benthic group_unclassified		0.125471	0.0827164	0.0340149	0.0033136	0.00825095	0.00700013	0.00760014		0.0330915	0.00948587	0.0131127	0	0	0		otu615
otu641		Proteobacteria	Gammaproteobacteria	Xanthomonadales	JTB255 marine benthic group	JTB255 marine benthic group_unclassified		0.0532442	0.0297407	0.0170075	0.000552267	0.0029121	0.00311117	0.00370738		0.0025455	0.00316196	0.00437092	0	0.000800782	0		otu641
otu727		Proteobacteria	Gammaproteobacteria	Xanthomonadales	JTB255 marine benthic group	JTB255 marine benthic group_unclassified		0.0546332	0.0371759	0.0185536	0	0.00242675	0.00116669	0.00463423		0.037334	0.00948587	0.00437092	0	0	0		otu727
otu794		Proteobacteria	Gammaproteobacteria	Xanthomonadales	JTB255 marine benthic group	JTB255 marine benthic group_unclassified		0.0439843	0.0343877	0.0123691	0.0016568	0.0067949	0.000777792	0.00370738		0.008485	0	0.00874183	0	0	0.00104815		otu794
otu819		Proteobacteria	Gammaproteobacteria	Xanthomonadales	JTB255 marine benthic group	JTB255 marine benthic group_unclassified		0.0796348	0.066452	0.0239651	0.0016568	0.00436815	0.00233338	0.00648792		0.0229095	0.00632391	0.00655637	0	0	0		otu819
otu979		Proteobacteria	Gammaproteobacteria	Xanthomonadales	JTB255 marine benthic group	JTB255 marine benthic group_unclassified		0.0250016	0.029276	0.0146883	0.000552267	0.000970699	0.00155558	0.00333665		0.010182	0	0.00218546	0	0	0		otu979
otu1062		Proteobacteria	Gammaproteobacteria	Xanthomonadales	JTB255 marine benthic group	JTB255 marine benthic group_unclassified		0.0333355	0.0223056	0.0185536	0	0.0029121	0	0.00111222		0.0296975	0	0	0	0	0		otu1062
otu1148		Proteobacteria	Gammaproteobacteria	Xanthomonadales	JTB255 marine benthic group	JTB255 marine benthic group_unclassified		0.0388914	0.0334583	0.0092768	0.00110453	0.00436815	0.000777792	0.00296591		0.018667	0.0158098	0.0131127	0.00115531	0	0		otu1148
otu44		Proteobacteria	Gammaproteobacteria	Xanthomonadales	Xanthomonadales_unclassified	Xanthomonadales_unclassified		0.867186	0.766754	0.361022	0.0447336	0.139295	0.187059	0.161642		0.162064	0.0221337	0.0415237	0.0277274	0.00480469	0.0230593		otu44
otu134		Proteobacteria	Gammaproteobacteria	Xanthomonadales	Xanthomonadales_unclassified	Xanthomonadales_unclassified		0.40836	0.260696	0.113641	0.0314792	0.0422254	0.0427786	0.0576498		0.091638	0.0221337	0.0437092	0.0115531	0.00480469	0.00628891		otu134
otu346		Proteobacteria	Gammaproteobacteria	Xanthomonadales	Xanthomonadales_unclassified	Xanthomonadales_unclassified		0.10834	0.0655226	0.0425187	0.00773173	0.0169872	0.00855572	0.017054		0.0059395	0.00948587	0.00218546	0.00462123	0	0.0020963		otu346
otu517		Proteobacteria	Gammaproteobacteria	Xanthomonadales	Xanthomonadales_unclassified	Xanthomonadales_unclassified		0.131027	0.091081	0.0432917	0.00607493	0.0179579	0.00738903	0.0131612		0.010182	0.00316196	0.00655637	0	0.00160156	0.00104815		otu517
otu383		Proteobacteria	JTB23	JTB23_unclassified	JTB23_unclassified	JTB23_unclassified		0.236589	0.12361	0.0904488	0.016568	0.0242675	0.0264449	0.0341079		0.042425	0.0126478	0.00655637	0.00346592	0.00240234	0.00314446		otu383
otu758		Proteobacteria	SPOTSOCT00m83	SPOTSOCT00m83_unclassified	SPOTSOCT00m83_unclassified	SPOTSOCT00m83_unclassified		0.0935246	0.0585521	0.0270573	0.008284	0.00533885	0.0116669	0.00982457		0.030546	0	0.0174837	0.00462123	0.000800782	0.00314446		otu758
otu418		Verrucomicrobia	Verrucomicrobiae	Verrucomicrobiales	Verrucomicrobiaceae	Verrucomicrobiaceae_unclassified		0.128712	0.140339	0.0494762	0.0127021	0.0218407	0.0295561	0.017054		0	0	0	0	0	0.00104815		otu418

## Sheet: (B) OTU_250 atm
		phylum	class	order	family	genus		DNA.day0	DNA.unfed	DNA.CHI	DNA.TWEI	DNA.EHUX	DNA.BCLA	DNA.MARC		RNA.day0	RNA.unfed	RNA.CHI	RNA.TWEI	RNA.EHUX	RNA.BCLA	RNA.MARC		otu
otu37		Acidobacteria	Acidobacteria	Subgroup 21	Subgroup 21_unclassified	Subgroup 21_unclassified		2.24829	1.82761	0.481739	0.121619	0.182596	0.237921	0.331728		0.295278	0.458543	0.115741	0.0080141	0.024051	0.0423195	0.0654707		otu37
otu228		Acidobacteria	Acidobacteria	Subgroup 21	Subgroup 21_unclassified	Subgroup 21_unclassified		0.189827	0.160572	0.0452034	0.00929571	0.0128138	0.0189539	0.022795		0.0280005	0.0223393	0.0180041	0	0.00200425	0.00176331	0.00436472		otu228
otu516		Acidobacteria	Acidobacteria	Subgroup 6	Subgroup 6_unclassified	Subgroup 6_unclassified		0.0555592	0.0524847	0.013561	0.000154929	0.00320344	0.00074818	0.00569876		0.071274	0.101115	0.0180041	0.0220388	0.186395	0.0123432	0.0109118		otu516
otu1280		Acidobacteria	Holophagae	Subgroup 10	Sva0725	Sva0725_unclassified		0.0412064	0.0379345	0.00807204	0.000309857	0.0028831	0.00249393	0.00719843		0.0076365	0.00470301	0	0	0	0	0		otu1280
otu1311		Acidobacteria	Holophagae	Subgroup 10	Sva0725	Sva0725_unclassified		0.0324095	0.0275415	0.0087178	0	0.00128138	0	0.00179961		0.005091	0.00705451	0.00257202	0	0.00200425	0	0		otu1311
otu654		Acidobacteria	Subgroup 22	Subgroup 22_unclassified	Subgroup 22_unclassified	Subgroup 22_unclassified		0.158344	0.0919782	0.0329339	0.000929571	0.00768827	0.00274333	0.023095		0.173094	0.122278	0.0398663	0.00601058	0.0100212	0.00969821	0.0174589		otu654
otu27		Actinobacteria	Acidimicrobiia	Acidimicrobiales	OM1 clade	OM1 clade_unclassified		0.480587	0.53576	0.152723	0.0443096	0.0422855	0.0720747	0.0839817		0.128124	0.172835	0.0231481	0.00400705	0.008017	0.0114615	0.0130941		otu27
otu64		Actinobacteria	Acidimicrobiia	Acidimicrobiales	OM1 clade	OM1 clade_unclassified		0.23057	0.313869	0.0820119	0.0117746	0.0211427	0.0264357	0.0536883		0.062789	0.0599633	0.0102881	0.00200353	0.00200425	0.00528993	0.00436472		otu64
otu77		Actinobacteria	Acidimicrobiia	Acidimicrobiales	OM1 clade	OM1 clade_unclassified		0.238441	0.258786	0.0700653	0.0158027	0.0144155	0.0182057	0.0311932		0.039031	0.0646663	0.00385802	0	0.0040085	0.000881655	0.00872943		otu77
otu231		Actinobacteria	Acidimicrobiia	Acidimicrobiales	OM1 clade	OM1 clade_unclassified		0.107414	0.122638	0.0251848	0.0106901	0.00512551	0.0132178	0.0119974		0.006788	0.00352725	0.00257202	0	0	0	0		otu231
otu50		Bacteroidetes	Bacteroidia	Bacteroidales	Marinilabiaceae	Marinifilum		0	0.0020786	0.00452034	2.08348	0.187401	0.0775613	1.51137		0	0	0	3.28979	0.701487	0.267142	5.4428		otu50
otu79		Bacteroidetes	Bacteroidia	Bacteroidales	Marinilabiaceae	Marinifilum		0	0.00155895	0.00678051	1.7163	0.0403634	0.0409005	1.8464		0.0008485	0	0	3.55225	0.214455	0.0722957	2.21509		otu79
otu150		Bacteroidetes	Bacteroidia	Bacteroidales	Marinilabiaceae	Marinifilum		0	0.000519651	0	0.345336	0.0112121	0.0104745	0.0353923		0	0.00117575	0	0.442779	0.0440935	0.0123432	0.091659		otu150
otu230		Bacteroidetes	Bacteroidia	Bacteroidales	Marinilabiaceae	Marinifilum		0	0	0	0.176154	0.00928999	0.000498787	0.279839		0	0	0	0.390688	0.0501062	0.00705324	1.46		otu230
otu131		Bacteroidetes	Cytophagia	Cytophagales	Flammeovirgaceae	Flammeovirgaceae_unclassified		0.387062	0.281131	0.071034	0.0249435	0.0192207	0.0331693	0.0488893		0.123033	0.146969	0.0102881	0	0	0.000881655	0.00218236		otu131
otu565		Bacteroidetes	Cytophagia	Cytophagales	Flammeovirgaceae	Flammeovirgaceae_unclassified		0.0305575	0.0270218	0.0113009	0.000154929	0.00448482	0.000249393	0.0110976		0.042425	0.0352725	0.0192901	0.00200353	0.00601275	0.000881655	0.00436472		otu565
otu257		Bacteroidetes	Cytophagia	Cytophagales	Flammeovirgaceae	Reichenbachiella		0.0486143	0.0405327	0.00936357	0.000154929	0.00224241	0.000249393	0.00659856		0.189216	0.122278	0.0630144	0.00400705	0.00601275	0.00176331	0.0283707		otu257
otu960		Bacteroidetes	Cytophagia	Order II	Rhodothermaceae	Rhodothermaceae_unclassified		0.0421324	0.0389738	0.0113009	0.00185914	0.00192207	0.00573605	0.00149967		0.0653345	0.042327	0.0128601	0.00400705	0.00200425	0.00528993	0.00436472		otu960
otu266		Bacteroidetes	Flavobacteriia	Flavobacteriales	Cryomorphaceae	Owenweeksia		0.0175937	0.2089	0.054567	0.00123943	0.000640689	0.00174575	0.0077983		0.078062	1.0182	0.167181	0	0.0040085	0.00528993	0.00436472		otu266
otu60		Bacteroidetes	Flavobacteriia	Flavobacteriales	Flavobacteriaceae	Aquibacter		0.23057	0.244755	0.068128	0.0075915	0.0166579	0.0142154	0.0353923		0.246065	0.231623	0.0810185	0.00200353	0.0260552	0.00617159	0.0436472		otu60
otu2		Bacteroidetes	Flavobacteriia	Flavobacteriales	Flavobacteriaceae	Flavobacteriaceae_unclassified		0.000462993	0.0145502	0.0361627	12.4758	6.11986	5.72557	4.74826		0.0025455	0.00705451	0.0552984	7.91794	5.13489	3.66592	2.55772		otu2
otu3		Bacteroidetes	Flavobacteriia	Flavobacteriales	Flavobacteriaceae	Flavobacteriaceae_unclassified		0.000462993	0.0150699	0.0229246	17.3012	4.97239	4.49831	5.89282		0.0008485	0.00117575	0.0218621	7.06443	3.67178	2.60529	2.84143		otu3
otu260		Chlorobi	Ignavibacteria	Ignavibacteriales	PHOS-HE36	PHOS-HE36_unclassified		0.0865797	0.065476	0.021956	0.00247886	0.00832896	0.00399029	0.0140969		0.091638	0.0658421	0.0244342	0.0080141	0.0040085	0.00176331	0.00872943		otu260
otu557		Chlorobi	Ignavibacteria	Ignavibacteriales	PHOS-HE36	PHOS-HE36_unclassified		0.065282	0.0410524	0.00839492	0.00154929	0.0057662	0.00149636	0.00929797		0.0500615	0.0317453	0.00771605	0	0.00200425	0	0.00436472		otu557
otu733		Chlorobi	Ignavibacteria	Ignavibacteriales	PHOS-HE36	PHOS-HE36_unclassified		0.0782458	0.0483275	0.01905	0.00139436	0.00480517	0.00149636	0.0077983		0.03394	0.0117575	0.00514403	0	0	0.000881655	0.00436472		otu733
otu209		Chloroflexi	SAR202 clade	SAR202 clade_unclassified	SAR202 clade_unclassified	SAR202 clade_unclassified		0.155103	0.122638	0.0342255	0.00387321	0.00672723	0.00997573	0.0197957		0.377583	0.380943	0.135031	0.0100176	0.0380807	0.0220414	0.0349177		otu209
otu258		Chloroflexi	SAR202 clade	SAR202 clade_unclassified	SAR202 clade_unclassified	SAR202 clade_unclassified		0.0722269	0.0919782	0.0180814	0.000154929	0.00448482	0	0.0110976		0.454796	0.436204	0.126029	0	0.024051	0.000881655	0.0174589		otu258
otu401		Chloroflexi	SAR202 clade	SAR202 clade_unclassified	SAR202 clade_unclassified	SAR202 clade_unclassified		0.109729	0.0971747	0.0222788	0.000619714	0.0086493	0.00149636	0.0191958		0.0941835	0.0870056	0.0385802	0	0.00200425	0	0.00218236		otu401
otu413		Chloroflexi	SAR202 clade	SAR202 clade_unclassified	SAR202 clade_unclassified	SAR202 clade_unclassified		0.388914	0.32686	0.0762001	0.000154929	0.0086493	0	0.032093		0.894319	0.972346	0.255916	0	0.0220467	0	0.0545589		otu413
otu510		Chloroflexi	SAR202 clade	SAR202 clade_unclassified	SAR202 clade_unclassified	SAR202 clade_unclassified		0.116674	0.0950961	0.0274449	0.00154929	0.00800861	0.00399029	0.0125973		0.297824	0.302168	0.0900206	0.00200353	0.0140297	0.00352662	0.030553		otu510
otu877		Chloroflexi	SAR202 clade	SAR202 clade_unclassified	SAR202 clade_unclassified	SAR202 clade_unclassified		0.0495402	0.0623581	0.0151754	0	0.000961033	0	0.00749837		0.027152	0.0387998	0.00514403	0	0.00200425	0	0		otu877
otu1088		Chloroflexi	SAR202 clade	SAR202 clade_unclassified	SAR202 clade_unclassified	SAR202 clade_unclassified		0.0800978	0.0561223	0.0255077	0.00123943	0.00800861	0.00249393	0.0122973		0.103517	0.0599633	0.0360082	0	0	0	0.00436472		otu1088
otu1244		Chloroflexi	SAR202 clade	SAR202 clade_unclassified	SAR202 clade_unclassified	SAR202 clade_unclassified		0.0375024	0.0296201	0.00645763	0.000154929	0.00160172	0.000498787	0.00419908		0.0110305	0.0387998	0.00514403	0	0.00200425	0	0		otu1244
otu1303		Chloroflexi	SAR202 clade	SAR202 clade_unclassified	SAR202 clade_unclassified	SAR202 clade_unclassified		0.0250016	0.0280611	0.00548899	0.000309857	0.00160172	0	0.00389915		0.020364	0.0152848	0.00643004	0	0	0	0.00218236		otu1303
otu1321		Chloroflexi	SAR202 clade	SAR202 clade_unclassified	SAR202 clade_unclassified	SAR202 clade_unclassified		0.0402804	0.0166288	0.00581187	0.000154929	0	0.000249393	0.00509889		0.035637	0.0129333	0.00385802	0	0	0	0.00218236		otu1321
otu2474		Chloroflexi	SAR202 clade	SAR202 clade_unclassified	SAR202 clade_unclassified	SAR202 clade_unclassified		0.0310205	0.0155895	0.00548899	0	0.000320344	0	0.00209954		0.032243	0.0658421	0.0128601	0	0	0	0		otu2474
otu270		Chloroflexi	TK10	TK10_unclassified	TK10_unclassified	TK10_unclassified		0.122693	0.141345	0.0319653	0.000929571	0.0028831	0.00124697	0.0206955		0.0568495	0.0564361	0.0192901	0	0	0	0.00436472		otu270
otu568		Chloroflexi	TK10	TK10_unclassified	TK10_unclassified	TK10_unclassified		0.0777828	0.0592402	0.0171127	0.00278871	0.0028831	0.00124697	0.00719843		0.0110305	0.014109	0.00257202	0	0	0	0		otu568
otu642		Chloroflexi	TK10	TK10_unclassified	TK10_unclassified	TK10_unclassified		0.068523	0.0821048	0.0203415	0.00263378	0.00480517	0.00224454	0.0101978		0.013576	0.0129333	0	0	0	0	0		otu642
otu525		Deferribacteres	Deferribacteres Incertae Sedis	Deferribacteres Incertae Sedis Incertae Sedis	Deferribacteres Incertae Sedis Incertae Sedis	Caldithrix		0.0615781	0.0509258	0.0171127	0	0.000961033	0.000498787	0.00929797		0.025455	0.0411513	0.00771605	0	0.0040085	0	0.00218236		otu525
otu903		Deferribacteres	Deferribacteres Incertae Sedis	Deferribacteres Incertae Sedis Incertae Sedis	Deferribacteres Incertae Sedis Incertae Sedis	Caldithrix		0.0824127	0.0815851	0.0235704	0.000309857	0.00544586	0.00124697	0.0119974		0.102669	0.0576118	0.0115741	0	0	0.00176331	0.00654707		otu903
otu1207		Deferribacteres	Deferribacteres Incertae Sedis	Deferribacteres Incertae Sedis Incertae Sedis	Deferribacteres Incertae Sedis Incertae Sedis	Caldithrix		0.0375024	0.0280611	0.00678051	0.000154929	0.000640689	0	0.00419908		0.032243	0.0223393	0.00643004	0	0	0	0		otu1207
otu653		Fibrobacteres	Fibrobacteria	possible order 07	possible order 07_unclassified	possible order 07_unclassified		0.0486143	0.0280611	0.0151754	0.000619714	0.00192207	0.00224454	0.00749837		0.0127275	0.023515	0.00514403	0	0	0	0.00218236		otu653
otu236		Gemmatimonadetes	Gemmatimonadetes	BD2-11 terrestrial group	BD2-11 terrestrial group_unclassified	BD2-11 terrestrial group_unclassified		0.157418	0.156415	0.0487551	0.00728164	0.00961033	0.00897816	0.027594		0.136609	0.0917086	0.0385802	0	0.0040085	0.00969821	0.0152765		otu236
otu299		Gemmatimonadetes	Gemmatimonadetes	BD2-11 terrestrial group	BD2-11 terrestrial group_unclassified	BD2-11 terrestrial group_unclassified		0.187512	0.186555	0.0523068	0.0127041	0.0118527	0.0192033	0.0293936		0.109457	0.115224	0.0192901	0.0100176	0.00601275	0.0105799	0.00872943		otu299
otu325		Gemmatimonadetes	Gemmatimonadetes	BD2-11 terrestrial group	BD2-11 terrestrial group_unclassified	BD2-11 terrestrial group_unclassified		0.187049	0.117441	0.0358399	0.00790135	0.0156969	0.0132178	0.0248946		0.096729	0.0752481	0.0282922	0.00400705	0.00601275	0.0114615	0.00872943		otu325
otu337		Gemmatimonadetes	Gemmatimonadetes	BD2-11 terrestrial group	BD2-11 terrestrial group_unclassified	BD2-11 terrestrial group_unclassified		0.126397	0.0992533	0.0235704	0.00449293	0.00736792	0.00922755	0.0194957		0.083153	0.0858298	0.0360082	0.00400705	0.00200425	0.0079349	0.00872943		otu337
otu410		Gemmatimonadetes	Gemmatimonadetes	BD2-11 terrestrial group	BD2-11 terrestrial group_unclassified	BD2-11 terrestrial group_unclassified		0.0888947	0.0722314	0.0174356	0.002169	0.00512551	0.00399029	0.0101978		0.103517	0.0905329	0.0347222	0	0	0.00352662	0.00872943		otu410
otu473		Gemmatimonadetes	Gemmatimonadetes	BD2-11 terrestrial group	BD2-11 terrestrial group_unclassified	BD2-11 terrestrial group_unclassified		0.19492	0.168367	0.0429433	0.0144084	0.01858	0.0194527	0.036592		0.0840015	0.0775996	0.0282922	0.0120212	0.0140297	0.0105799	0.0196412		otu473
otu1009		Gemmatimonadetes	Gemmatimonadetes	BD2-11 terrestrial group	BD2-11 terrestrial group_unclassified	BD2-11 terrestrial group_unclassified		0.0407434	0.0426113	0.013561	0.000309857	0.00224241	0.000498787	0.00749837		0.091638	0.0764238	0.0218621	0.00601058	0.00200425	0	0.00872943		otu1009
otu1237		Gemmatimonadetes	Gemmatimonadetes	BD2-11 terrestrial group	BD2-11 terrestrial group_unclassified	BD2-11 terrestrial group_unclassified		0.0361135	0.0374148	0.00936357	0.000929571	0.00160172	0	0.00479895		0.025455	0.032921	0.00771605	0	0.00200425	0.00176331	0		otu1237
otu939		Latescibacteria	Latescibacteria_unclassified	Latescibacteria_unclassified	Latescibacteria_unclassified	Latescibacteria_unclassified		0.0518552	0.0129913	0.00839492	0	0.00192207	0.000498787	0.00389915		0.0076365	0.014109	0.00128601	0	0	0	0.00218236		otu939
otu407		Nitrospirae	Nitrospira	Nitrospirales	Nitrospiraceae	Nitrospira		0.147232	0.0597598	0.0122695	0.00449293	0.0057662	0.0112227	0.0113975		0.0704255	0.118751	0.00900206	0	0.00200425	0.00352662	0.0218236		otu407
otu136		Planctomycetes	Phycisphaerae	Phycisphaerales	Phycisphaeraceae	Urania-1B-19 marine sediment group		0.230108	0.271777	0.0661907	0.0189013	0.0233851	0.0411499	0.0476896		0.35637	0.263368	0.0720165	0.0080141	0.0040085	0.025568	0.0392824		otu136
otu307		Planctomycetes	Phycisphaerae	SHA-43	SHA-43_unclassified	SHA-43_unclassified		0.0523182	0.041572	0.00936357	0.00139436	0.00160172	0.00124697	0.00419908		0.113699	0.135211	0.0218621	0	0.00200425	0.00176331	0.00654707		otu307
otu423		Planctomycetes	Planctomycetacia	Planctomycetales	Planctomycetaceae	Rhodopirellula		0.0486143	0.0576812	0.0177585	0	0.00384413	0	0.00419908		0.377583	0.300992	0.102881	0	0.00601275	0.00264497	0.0109118		otu423
otu514		Planctomycetes	Planctomycetacia	Planctomycetales	Planctomycetaceae	Rhodopirellula		0.0597261	0.0805458	0.0216331	0	0.00224241	0	0.00449902		0.399644	0.296289	0.0874486	0	0.00200425	0.000881655	0.00218236		otu514
otu67		Proteobacteria	Alphaproteobacteria	Alphaproteobacteria_unclassified	Alphaproteobacteria_unclassified	Alphaproteobacteria_unclassified		0.481513	0.523288	0.125278	0.0475631	0.0429262	0.0763144	0.0776831		0.232489	0.761887	0.0514403	0.0240423	0.0220467	0.0396745	0.0480119		otu67
otu839		Proteobacteria	Alphaproteobacteria	Alphaproteobacteria_unclassified	Alphaproteobacteria_unclassified	Alphaproteobacteria_unclassified		0.0810238	0.0389738	0.0087178	0.0010845	0.00320344	0.00498787	0.00569876		0.12473	0.135211	0.0257202	0.00200353	0.0100212	0.0105799	0.0109118		otu839
otu107		Proteobacteria	Alphaproteobacteria	Rhizobiales	Hyphomicrobiaceae	Hyphomicrobiaceae_unclassified		0.183808	0.143424	0.0416517	0.0158027	0.010251	0.0311742	0.0143969		0.143397	0.217514	0.0141461	0.00200353	0.0040085	0.00176331	0.0130941		otu107
otu452		Proteobacteria	Alphaproteobacteria	Rhodobacterales	Rhodobacteraceae	Rhodobacteraceae_unclassified		0.0990805	0.0685939	0.0196958	0.00123943	0.00416448	0.00698301	0.00719843		0.162912	0.138739	0.0578704	0.00400705	0.0100212	0.022923	0.0109118		otu452
otu489		Proteobacteria	Alphaproteobacteria	Rhodobacterales	Rhodobacteraceae	Rhodobacteraceae_unclassified		0.0768568	0.065476	0.0125924	0.0010845	0.00480517	0.00448908	0.0086981		0.0687285	0.0846541	0.0154321	0.00200353	0.0040085	0.0079349	0.0174589		otu489
otu600		Proteobacteria	Alphaproteobacteria	Rhodospirillales	AT-s3-44	AT-s3-44_unclassified		0.067597	0.0784672	0.0196958	0.00294364	0.00608654	0.00249393	0.0128972		0.072971	0.0705451	0.0141461	0.00400705	0.008017	0.00176331	0.00872943		otu600
otu274		Proteobacteria	Alphaproteobacteria	Rhodospirillales	Rhodospirillaceae	Defluviicoccus		0.0902836	0.135109	0.035517	0.00449293	0.00800861	0.0157118	0.0185959		0.0823045	0.0846541	0.0424383	0.00200353	0.016034	0.0141065	0.0152765		otu274
otu286		Proteobacteria	Alphaproteobacteria	Rhodospirillales	Rhodospirillaceae	Defluviicoccus		0.144454	0.161092	0.041006	0.00495771	0.0160172	0.0174575	0.0248946		0.064486	0.0352725	0.0115741	0	0.00200425	0.00528993	0.00436472		otu286
otu744		Proteobacteria	Alphaproteobacteria	Rhodospirillales	Rhodospirillaceae	Defluviicoccus		0.0949136	0.13407	0.0290593	0.000154929	0.00448482	0.00074818	0.00929797		0.018667	0.0258665	0.00900206	0	0	0.00176331	0		otu744
otu875		Proteobacteria	Alphaproteobacteria	Rhodospirillales	Rhodospirillaceae	Defluviicoccus		0.0555592	0.117961	0.0242161	0.000154929	0.00544586	0.00174575	0.0155966		0.079759	0.0493816	0.0231481	0	0.00200425	0.00176331	0.00436472		otu875
otu1301		Proteobacteria	Alphaproteobacteria	Rhodospirillales	Rhodospirillaceae	Defluviicoccus		0.0439843	0.0545633	0.0122695	0	0.00160172	0.00074818	0.00479895		0.064486	0.0305695	0.0205761	0	0.00601275	0.00264497	0.00218236		otu1301
otu1400		Proteobacteria	Alphaproteobacteria	Rhodospirillales	Rhodospirillaceae	Defluviicoccus		0.0296316	0.0270218	0.00742628	0	0.00160172	0	0.00359922		0.0330915	0.0199878	0.00385802	0	0	0	0.00218236		otu1400
otu662		Proteobacteria	Alphaproteobacteria	Rhodospirillales	Rhodospirillaceae	Magnetospira		0.0458363	0.0711921	0.021956	0	0.00384413	0.0037409	0.00659856		0.040728	0.0399755	0.0102881	0.00200353	0	0.00176331	0.00218236		otu662
otu84		Proteobacteria	Alphaproteobacteria	Rhodospirillales	Rhodospirillaceae	Rhodospirillaceae_unclassified		0.350949	0.414681	0.0978331	0.0371828	0.0352379	0.0720747	0.0629863		0.358067	0.30452	0.0733025	0.0260458	0.0460977	0.0855206	0.0523766		otu84
otu139		Proteobacteria	Alphaproteobacteria	Rhodospirillales	Rhodospirillaceae	Rhodospirillaceae_unclassified		0.30789	0.308153	0.0852408	0.019521	0.0214631	0.0446414	0.0536883		0.201095	0.142266	0.0385802	0.0120212	0.008017	0.0290946	0.0130941		otu139
otu168		Proteobacteria	Alphaproteobacteria	Rhodospirillales	Rhodospirillaceae	Rhodospirillaceae_unclassified		0.137509	0.258786	0.0658679	0.00790135	0.0240258	0.0356632	0.0578874		0.400492	0.455016	0.101595	0.0140247	0.0380807	0.0352662	0.0458295		otu168
otu192		Proteobacteria	Alphaproteobacteria	Rhodospirillales	Rhodospirillaceae	Rhodospirillaceae_unclassified		0.0486143	0.16369	0.035517	0.00418307	0.0115324	0.0144648	0.0317931		0.232489	0.126981	0.0295782	0.0080141	0.024051	0.0238047	0.0130941		otu192
otu472		Proteobacteria	Alphaproteobacteria	Rhodospirillales	Rhodospirillaceae	Rhodospirillaceae_unclassified		0.0384284	0.0405327	0.00742628	0.000464786	0.00224241	0.00224454	0.00509889		0.102669	0.117575	0.0231481	0	0.0140297	0.00969821	0.0196412		otu472
otu675		Proteobacteria	Alphaproteobacteria	Rhodospirillales	Rhodospirillaceae	Rhodospirillaceae_unclassified		0.0851907	0.106528	0.0264763	0.000309857	0.000320344	0	0.0119974		0.093335	0.0799511	0.0282922	0	0	0	0.00218236		otu675
otu817		Proteobacteria	Alphaproteobacteria	Rhodospirillales	Rhodospirillaceae	Rhodospirillaceae_unclassified		0.0717639	0.0467686	0.0193729	0.000309857	0.00384413	0.00199515	0.00959791		0.0246065	0.018812	0.00128601	0	0	0.00176331	0		otu817
otu916		Proteobacteria	Alphaproteobacteria	Rhodospirillales	Rhodospirillaceae	Rhodospirillaceae_unclassified		0.100469	0.0524847	0.0129153	0.00294364	0.000961033	0.00773119	0.00509889		0.062789	0.0681936	0.0167181	0.0100176	0.0040085	0.0176331	0.0130941		otu916
otu970		Proteobacteria	Alphaproteobacteria	Rhodospirillales	Rhodospirillales_unclassified	Rhodospirillales_unclassified		0.0430583	0.0623581	0.0100093	0	0.00224241	0.00074818	0.00629863		0.061092	0.0446785	0.0128601	0	0.0040085	0.000881655	0.00872943		otu970
otu178		Proteobacteria	Alphaproteobacteria	S26-47	S26-47_unclassified	S26-47_unclassified		0.208347	0.17876	0.0361627	0.00852107	0.0124934	0.0264357	0.027594		0.0178185	0.0387998	0.00643004	0.00200353	0.00601275	0.00352662	0.00436472		otu178
otu170		Proteobacteria	Betaproteobacteria	Hydrogenophilales	Hydrogenophilaceae	Hydrogenophilaceae_unclassified		0.419935	0.466646	0.127538	0.0295913	0.0374803	0.0276827	0.0704846		0.292733	0.292762	0.0694444	0.0240423	0.0340722	0.0176331	0.0458295		otu170
otu128		Proteobacteria	Betaproteobacteria	Nitrosomonadales	Nitrosomonadaceae	Nitrosomonas		0.519478	0.336734	0.100416	0.0385772	0.0355582	0.0660892	0.0929797		0.240126	0.137563	0.0308642	0.00601058	0.008017	0.0290946	0.0327354		otu128
otu244		Proteobacteria	Deltaproteobacteria	Desulfobacterales	Desulfobacteraceae	Desulfobacteraceae_unclassified		0.000462993	0.000519651	0.000322882	0.307378	0.00768827	0.0648423	0.087281		0.018667	0.00117575	0.00257202	1.62286	0.0260552	0.394982	0.405919		otu244
otu263		Proteobacteria	Deltaproteobacteria	Desulfobacterales	Desulfobacteraceae	Desulfobacteraceae_unclassified		0.000925986	0.0010393	0.000322882	0.148731	0.00320344	0.0074818	0.00839817		0.001697	0.0023515	0	0.581023	0.0140297	0.0449644	0.0414648		otu263
otu127		Proteobacteria	Deltaproteobacteria	Desulfobacterales	Nitrospinaceae	Nitrospina		0.284741	0.190712	0.0613475	0.00232393	0.0227445	0.0109733	0.0539882		0.125578	0.0693693	0.0270062	0	0	0.00264497	0.00654707		otu127
otu324		Proteobacteria	Deltaproteobacteria	Desulfobacterales	Nitrospinaceae	Nitrospina		0.116211	0.0878209	0.0309966	0.00139436	0.00704758	0.0037409	0.0212954		0.057698	0.0258665	0.0154321	0	0.0040085	0.000881655	0.00872943		otu324
otu739		Proteobacteria	Deltaproteobacteria	Desulfobacterales	Nitrospinaceae	Nitrospina		0.0462993	0.0358559	0.0119466	0.000464786	0.0028831	0.00274333	0.00659856		0.0432735	0.0199878	0.0141461	0	0	0	0		otu739
otu21		Proteobacteria	Deltaproteobacteria	Desulfuromonadales	Desulfuromonadaceae	Desulfuromonas		0.0134268	0.0161092	0.275741	1.97968	0.505183	1.62106	1.3887		0.005091	0.0176363	0.693158	3.06339	0.905921	3.48342	2.89599		otu21
otu74		Proteobacteria	Deltaproteobacteria	Desulfuromonadales	Desulfuromonadaceae	Desulfuromonas		0.000925986	0.00571616	0.698716	0.111858	0.144475	0.573605	0.393814		0.005091	0.00940601	1.51363	0.390688	0.442939	2.36989	0.96242		otu74
otu162		Proteobacteria	Deltaproteobacteria	Desulfuromonadales	Desulfuromonadaceae	Desulfuromonas		0.00787088	0.00727511	0.0878238	0.733741	0.0528568	0.167094	0.302334		0.0178185	0.0129333	0.168467	1.18208	0.164348	0.426721	0.613243		otu162
otu9		Proteobacteria	Deltaproteobacteria	Desulfuromonadales	Desulfuromonadales_unclassified	Desulfuromonadales_unclassified		0.00694489	0.0259825	1.04614	3.06805	0.837701	3.30471	2.7399		0.015273	0.0305695	3.39249	5.09296	1.12839	5.89827	5.48863		otu9
otu76		Proteobacteria	Deltaproteobacteria	Desulfuromonadales	Desulfuromonadales_unclassified	Desulfuromonadales_unclassified		0.000462993	0.00363755	0.0587645	0.277012	0.0945016	0.218469	0.292436		0.0008485	0.00705451	0.207047	0.464818	0.16034	0.335911	0.567413		otu76
otu8		Proteobacteria	Deltaproteobacteria	Desulfuromonadales	Geobacteraceae	Geopsychrobacter		0.00879687	0.0275415	0.360982	5.20033	0.766584	4.1726	2.12744		0.01697	0.0199878	1.26157	11.1596	2.85405	11.2905	5.58029		otu8
otu195		Proteobacteria	Deltaproteobacteria	Desulfuromonadales	Geobacteraceae	Geopsychrobacter		0.000462993	0.00571616	0.0381	0.486166	0.0810471	0.457637	0.232449		0.0025455	0.0023515	0.00257202	0	0.0040085	0.00176331	0.00654707		otu195
otu2173		Proteobacteria	Deltaproteobacteria	Myxococcales	Sandaracinaceae	Sandaracinaceae_unclassified		0.0481513	0.0342969	0.0161441	0.000154929	0	0	0.00509889		0.013576	0.014109	0.00771605	0	0.00200425	0	0.00218236		otu2173
otu424		Proteobacteria	Deltaproteobacteria	SAR324 clade(Marine group B)	SAR324 clade(Marine group B)_unclassified	SAR324 clade(Marine group B)_unclassified		0.12686	0.111725	0.0384229	0.000154929	0.000640689	0.000249393	0.0077983		0.132366	0.0705451	0.0205761	0.0080141	0	0.00264497	0.00436472		otu424
otu799		Proteobacteria	Deltaproteobacteria	SAR324 clade(Marine group B)	SAR324 clade(Marine group B)_unclassified	SAR324 clade(Marine group B)_unclassified		0.0490773	0.0530044	0.0145297	0	0	0	0.00329928		0.117093	0.0870056	0.0308642	0	0	0.00176331	0.00436472		otu799
otu1198		Proteobacteria	Deltaproteobacteria	SAR324 clade(Marine group B)	SAR324 clade(Marine group B)_unclassified	SAR324 clade(Marine group B)_unclassified		0.0379654	0.0233843	0.00645763	0	0	0	0.00239948		0.0449705	0.0340968	0.0115741	0	0	0.000881655	0		otu1198
otu90		Proteobacteria	Deltaproteobacteria	Sh765B-TzT-29	Sh765B-TzT-29_unclassified	Sh765B-TzT-29_unclassified		0.492162	0.437026	0.134319	0.0374927	0.038121	0.0698301	0.0959791		0.274066	0.223393	0.0604424	0.0340599	0.024051	0.0775857	0.0371001		otu90
otu261		Proteobacteria	Deltaproteobacteria	Sh765B-TzT-29	Sh765B-TzT-29_unclassified	Sh765B-TzT-29_unclassified		0.187975	0.159013	0.0387458	0.0167323	0.0118527	0.0211984	0.027594		0.0144245	0.0152848	0.0115741	0	0.00200425	0.0079349	0.00872943		otu261
otu313		Proteobacteria	Deltaproteobacteria	Sh765B-TzT-29	Sh765B-TzT-29_unclassified	Sh765B-TzT-29_unclassified		0.0972285	0.200065	0.0494009	0.0224646	0.0150562	0.0324211	0.0260943		0.0212125	0.0152848	0.00257202	0	0	0.00440828	0		otu313
otu347		Proteobacteria	Deltaproteobacteria	Sh765B-TzT-29	Sh765B-TzT-29_unclassified	Sh765B-TzT-29_unclassified		0.152788	0.105489	0.0348712	0.00805628	0.00768827	0.0122203	0.0299935		0.0398795	0.0223393	0.00643004	0	0.00200425	0.00352662	0.00218236		otu347
otu362		Proteobacteria	Deltaproteobacteria	Sh765B-TzT-29	Sh765B-TzT-29_unclassified	Sh765B-TzT-29_unclassified		0.223626	0.159533	0.043589	0.010845	0.0128138	0.0231936	0.0335927		0.0263035	0.0364483	0.00643004	0	0	0.00440828	0.00436472		otu362
otu388		Proteobacteria	Deltaproteobacteria	Sh765B-TzT-29	Sh765B-TzT-29_unclassified	Sh765B-TzT-29_unclassified		0.104636	0.0852227	0.0216331	0.00697178	0.00480517	0.0122203	0.0122973		0.001697	0.00587876	0.00257202	0	0	0	0		otu388
otu475		Proteobacteria	Deltaproteobacteria	Sh765B-TzT-29	Sh765B-TzT-29_unclassified	Sh765B-TzT-29_unclassified		0.0546332	0.096655	0.024539	0.0196759	0.00736792	0.0249393	0.0203956		0.01697	0.014109	0.00128601	0.00200353	0.00200425	0.00176331	0		otu475
otu595		Proteobacteria	Deltaproteobacteria	Sh765B-TzT-29	Sh765B-TzT-29_unclassified	Sh765B-TzT-29_unclassified		0.0583371	0.0582009	0.0106551	0.00201407	0.00320344	0.00448908	0.00599869		0.022061	0.0317453	0.0128601	0.00200353	0	0	0		otu595
otu718		Proteobacteria	Deltaproteobacteria	Sh765B-TzT-29	Sh765B-TzT-29_unclassified	Sh765B-TzT-29_unclassified		0.066671	0.0644367	0.024539	0.004338	0.00416448	0.00773119	0.00899804		0.022061	0.0176363	0.00257202	0.00400705	0.00601275	0.00617159	0.00654707		otu718
otu1350		Proteobacteria	Deltaproteobacteria	Sh765B-TzT-29	Sh765B-TzT-29_unclassified	Sh765B-TzT-29_unclassified		0.063893	0.0405327	0.0103322	0.00309857	0.00128138	0.00798059	0.00659856		0.0093335	0.00823026	0.00643004	0	0	0.000881655	0.00218236		otu1350
otu1424		Proteobacteria	Deltaproteobacteria	Sh765B-TzT-29	Sh765B-TzT-29_unclassified	Sh765B-TzT-29_unclassified		0.0361135	0.0353362	0.0125924	0.00170421	0.00128138	0.00249393	0.00809823		0.0483645	0.0129333	0.00385802	0.00200353	0.00200425	0.00440828	0		otu1424
otu1937		Proteobacteria	Deltaproteobacteria	Sh765B-TzT-29	Sh765B-TzT-29_unclassified	Sh765B-TzT-29_unclassified		0.0268536	0.0155895	0.00419746	0.000619714	0	0.00149636	0.00419908		0.0008485	0.0023515	0.00128601	0.00200353	0	0.000881655	0.00218236		otu1937
otu4		Proteobacteria	Epsilonproteobacteria	Campylobacterales	Campylobacteraceae	Arcobacter		0	0.0566419	11.5682	7.18589	2.9161	6.85383	4.15889		0.0042425	0.00117575	10.5877	15.7076	5.13889	14.9203	5.62175		otu4
otu18		Proteobacteria	Epsilonproteobacteria	Campylobacterales	Campylobacteraceae	Arcobacter		0.000925986	0.00259825	1.85431	0.805009	0.429902	0.663885	0.335027		0	0.0023515	1.11754	1.74908	0.88187	0.964531	0.702719		otu18
otu105		Proteobacteria	Epsilonproteobacteria	Campylobacterales	Campylobacteraceae	Arcobacter		0	0.0020786	4.77768	0.00619714	0.0259479	0.00149636	0.0179961		0.001697	0.0023515	1.04424	0.00200353	0.0180382	0.00176331	0.00218236		otu105
otu415		Proteobacteria	Gammaproteobacteria	Alteromonadales	Alteromonadaceae	Paraglaciecola		0.0277796	0.0296201	0.0125924	0.000154929	0.00768827	0.00174575	0.00449902		0.05091	0.023515	0.0102881	0	0.00601275	0.000881655	0.00654707		otu415
otu7		Proteobacteria	Gammaproteobacteria	Alteromonadales	Alteromonadales_unclassified	Alteromonadales_unclassified		0.00138898	0.0197467	0.427172	3.32353	2.52752	3.78155	3.2279		0.0127275	0.00705451	0.190329	2.63864	3.60564	3.15456	2.81961		otu7
otu116		Proteobacteria	Gammaproteobacteria	Alteromonadales	Alteromonadales_unclassified	Alteromonadales_unclassified		0.0518552	0.146541	0.171773	0.125492	0.32579	0.553154	0.41181		0.223156	0.134036	0.200617	0.14225	0.388824	0.42055	0.218236		otu116
otu171		Proteobacteria	Gammaproteobacteria	Alteromonadales	Alteromonadales_unclassified	Alteromonadales_unclassified		0.000462993	0.0031179	0.0781374	0.0356336	0.230328	0.095767	0.702147		0.0008485	0.0023515	0.0308642	0.0160282	0.17437	0.0396745	0.274977		otu171
otu249		Proteobacteria	Gammaproteobacteria	Alteromonadales	Alteromonadales_unclassified	Alteromonadales_unclassified		0.00694489	0.0145502	0.0400373	0.173985	0.120129	0.364364	0.406111		0.022061	0.0117575	0.0295782	0.160282	0.120255	0.267142	0.325171		otu249
otu5		Proteobacteria	Gammaproteobacteria	Alteromonadales	Colwelliaceae	Colwellia		0.0231496	0.632415	7.50151	0.540236	5.54164	2.35577	2.68322		0.040728	0.202229	3.41692	0.899583	3.05848	2.08423	2.85452		otu5
otu12		Proteobacteria	Gammaproteobacteria	Alteromonadales	Colwelliaceae	Colwellia		0.0138898	0.500943	5.55905	0.380349	2.3635	1.62854	1.95017		0.06788	0.178714	2.90509	0.655153	1.6515	1.61607	2.60792		otu12
otu22		Proteobacteria	Gammaproteobacteria	Alteromonadales	Colwelliaceae	Colwellia		0.00185197	0.157974	0.291885	0.0799431	1.73819	0.379826	0.355722		0.020364	0.0811268	0.379372	0.0440776	1.09833	0.0987454	0.0654707		otu22
otu25		Proteobacteria	Gammaproteobacteria	Alteromonadales	Colwelliaceae	Colwellia		0.0101858	0.043131	0.461075	0.222322	2.55603	0.877615	0.657457		0.023758	0.0223393	0.138889	0.0901587	1.06426	0.269787	0.135306		otu25
otu35		Proteobacteria	Gammaproteobacteria	Alteromonadales	Colwelliaceae	Colwellia		0.00787088	0.123157	1.5311	0.067084	1.72602	0.621488	0.471797		0.020364	0.195175	1.19856	0.0320564	1.0362	0.172804	0.15713		otu35
otu43		Proteobacteria	Gammaproteobacteria	Alteromonadales	Colwelliaceae	Colwellia		0.00231496	0.162131	0.667073	0.0249435	1.95474	0.343913	0.279239		0.010182	0.0728966	0.210905	0	0.426905	0.0290946	0.0261883		otu43
otu56		Proteobacteria	Gammaproteobacteria	Alteromonadales	Colwelliaceae	Colwellia		0.00185197	0.107568	0.466564	0.0289716	1.64401	0.32047	0.207255		0.0093335	0.042327	0.176183	0.00400705	0.358761	0.0352662	0.0327354		otu56
otu86		Proteobacteria	Gammaproteobacteria	Alteromonadales	Colwelliaceae	Colwellia		0	0.122638	0.0739399	0.0594925	2.48779	0.347904	0.306533		0.0042425	0.0411513	0.0462963	0.00400705	1.19854	0.0714141	0.0371001		otu86
otu94		Proteobacteria	Gammaproteobacteria	Alteromonadales	Colwelliaceae	Colwellia		0.000462993	0.04469	0.985435	0.0374927	0.510309	0.37808	0.226451		0.0025455	0.0176363	0.733025	0.0440776	0.380807	0.0881655	0.0982061		otu94
otu151		Proteobacteria	Gammaproteobacteria	Alteromonadales	Colwelliaceae	Colwellia		0	0.0254629	0.444285	0.0196759	0.251791	0.184052	0.124173		0	0.0105818	0.448817	0.0180317	0.210446	0.0493727	0.0480119		otu151
otu20		Proteobacteria	Gammaproteobacteria	Alteromonadales	Colwelliaceae	Colwelliaceae_unclassified		0.0115748	0.0607991	0.5602	0.14052	3.33414	1.23799	1.22043		0.0263035	0.0164605	0.209619	0.0560987	1.43304	0.28742	0.170224		otu20
otu49		Proteobacteria	Gammaproteobacteria	Alteromonadales	Colwelliaceae	Colwelliaceae_unclassified		0.0115748	0.0457293	0.867583	0.0373378	1.91053	0.40277	0.542582		0.018667	0.014109	0.198045	0.0140247	0.799695	0.10139	0.0589237		otu49
otu200		Proteobacteria	Gammaproteobacteria	Alteromonadales	Colwelliaceae	Colwelliaceae_unclassified		0.00555592	0.217734	0.527912	0.0032535	0.312977	0.0381572	0.0839817		0.018667	0.174011	0.793467	0.00200353	0.108229	0.0149881	0.0458295		otu200
otu10		Proteobacteria	Gammaproteobacteria	Alteromonadales	Moritellaceae	Moritella		0.0101858	0.300358	0.382938	0.12983	3.94536	0.944702	1.61095		0.0364855	0.256314	0.199331	0.879548	4.04858	1.48294	0.816202		otu10
otu13		Proteobacteria	Gammaproteobacteria	Alteromonadales	Moritellaceae	Moritella		0.00231496	0.010393	0.00290593	7.74255	0.0583027	0.585326	1.06057		0.0059395	0.00470301	0	2.48437	0.0921955	0.52194	0.589237		otu13
otu16		Proteobacteria	Gammaproteobacteria	Alteromonadales	Moritellaceae	Moritella		0.0148158	0.129913	0.377772	0.416913	1.3179	1.76845	1.41779		0.0466675	0.0540846	0.289352	1.43452	1.37692	2.96501	1.67169		otu16
otu17		Proteobacteria	Gammaproteobacteria	Alteromonadales	Moritellaceae	Moritella		0.0157418	0.128873	0.160149	0.870853	2.45416	2.81565	3.75038		0.027152	0.0905329	0.104167	1.78113	2.45921	3.13428	3.33464		otu17
otu19		Proteobacteria	Gammaproteobacteria	Alteromonadales	Moritellaceae	Moritella		0.00370394	0.0129913	0.0587645	0.0467884	1.42233	0.366858	0.279839		0.0263035	0.0176363	0.0797325	0.554977	1.88399	0.572194	0.288071		otu19
otu30		Proteobacteria	Gammaproteobacteria	Alteromonadales	Moritellaceae	Moritella		0	0.0031179	0.000968645	3.07409	0.00928999	0.190537	0.424407		0	0.00117575	0	0.787386	0.016034	0.144591	0.290254		otu30
otu32		Proteobacteria	Gammaproteobacteria	Alteromonadales	Moritellaceae	Moritella		0.00694489	0.086262	0.169836	0.0993092	0.736472	0.362618	0.533284		0.0551525	0.0529088	0.158179	0.476839	0.67944	0.486674	0.523766		otu32
otu141		Proteobacteria	Gammaproteobacteria	Alteromonadales	Moritellaceae	Moritella		0.00694489	0.0301397	0.0429433	0.0212252	0.382491	0.145895	0.194658		0.0144245	0.018812	0.0334362	0.132233	0.328697	0.150763	0.159312		otu141
otu11		Proteobacteria	Gammaproteobacteria	Alteromonadales	Psychromonadaceae	Psychromonas		0.00509292	0.0779476	12.1442	1.08605	0.866532	1.69089	0.804725		0.332612	0.0129333	12.4177	0.755329	0.428909	0.992744	0.482301		otu11
otu42		Proteobacteria	Gammaproteobacteria	Alteromonadales	Psychromonadaceae	Psychromonas		0.00462993	0.0291004	0.823671	0.723516	0.634602	1.14671	0.544081		0.0042425	0.00470301	0.519547	0.579019	0.316671	0.771448	0.329536		otu42
otu55		Proteobacteria	Gammaproteobacteria	Alteromonadales	Psychromonadaceae	Psychromonas		0	0.00519651	0.000645763	1.87556	0.0057662	0.139411	0.883907		0	0.00117575	0	1.01378	0.0100212	0.108444	1.04753		otu55
otu62		Proteobacteria	Gammaproteobacteria	Alteromonadales	Psychromonadaceae	Psychromonas		0.00277796	0.010393	1.10716	0.25997	0.138068	0.449157	0.189259		0.005091	0.00470301	0.945216	0.202356	0.0581232	0.444354	0.113483		otu62
otu110		Proteobacteria	Gammaproteobacteria	Alteromonadales	Psychromonadaceae	Psychromonas		0	0.0020786	0.000322882	1.00378	0.00384413	0.0576099	0.516487		0	0	0	0.637121	0.0040085	0.0546626	0.307712		otu110
otu89		Proteobacteria	Gammaproteobacteria	Alteromonadales	Shewanellaceae	Shewanella		0.000925986	0.00779476	0.00742628	0.689122	0.257557	1.51881	0.433106		0.0008485	0.00117575	0.00128601	0.0941657	0.0501062	0.456697	0.0327354		otu89
otu437		Proteobacteria	Gammaproteobacteria	Alteromonadales	Shewanellaceae	Shewanella		0.00231496	0.0135109	0.00839492	0.0543799	0.0877744	0.17657	0.0896804		0.0025455	0	0	0.0160282	0.0120255	0.0299763	0.0261883		otu437
otu1		Proteobacteria	Gammaproteobacteria	Alteromonadales	Shewanellaceae	Shewanellaceae_unclassified		0.00787088	0.124196	3.41189	9.35056	11.1996	18.2928	14.0195		0.037334	0.028218	1.63837	5.81023	15.4167	8.25847	10.1632		otu1
otu24		Proteobacteria	Gammaproteobacteria	Alteromonadales	Shewanellaceae	Shewanellaceae_unclassified		0.00185197	0.0675546	0.248296	1.17048	2.85459	4.82676	2.93576		0.006788	0.00940601	0.149177	0.959689	4.0546	1.72452	1.63022		otu24
otu29		Proteobacteria	Gammaproteobacteria	Alteromonadales	Shewanellaceae	Shewanellaceae_unclassified		0.0509292	0.276974	0.363888	1.15143	2.40034	2.37946	2.26211		0.140851	0.0752481	0.35751	0.847492	2.32894	1.22726	1.24176		otu29
otu36		Proteobacteria	Gammaproteobacteria	Alteromonadales	Shewanellaceae	Shewanellaceae_unclassified		0.00231496	0.0368952	0.255722	0.177858	0.257877	1.09608	0.886307		0.0161215	0.0246908	0.27392	0.200353	0.318676	1.12323	0.726725		otu36
otu41		Proteobacteria	Gammaproteobacteria	Alteromonadales	Shewanellaceae	Shewanellaceae_unclassified		0.0111118	0.032738	1.40647	0.0833515	0.154086	0.757906	0.128972		0.0296975	0.028218	0.8732	0.106187	0.446948	1.11882	0.135306		otu41
otu46		Proteobacteria	Gammaproteobacteria	Alteromonadales	Shewanellaceae	Shewanellaceae_unclassified		0.00462993	0.020786	0.901486	0.295294	0.300163	0.92899	0.722542		0.013576	0.028218	0.646862	0.242427	0.428909	0.990981	0.309895		otu46
otu233		Proteobacteria	Gammaproteobacteria	Alteromonadales	Shewanellaceae	Shewanellaceae_unclassified		0.000925986	0.0114323	0.0335797	0.0918726	0.148319	0.350647	0.259443		0.0025455	0.00117575	0.0231481	0.080141	0.21245	0.141065	0.109118		otu233
otu65		Proteobacteria	Gammaproteobacteria	BD7-8 marine group	BD7-8 marine group_unclassified	BD7-8 marine group_unclassified		0.64356	0.554467	0.176616	0.0134788	0.0499737	0.0493799	0.130472		0.238429	0.353901	0.0591564	0.00200353	0.0280595	0.0132248	0.0218236		otu65
otu81		Proteobacteria	Gammaproteobacteria	BD7-8 marine group	BD7-8 marine group_unclassified	BD7-8 marine group_unclassified		0.627818	0.453655	0.139162	0.0206055	0.0304327	0.0301766	0.0653857		0.117942	0.17166	0.0270062	0	0.00601275	0.00264497	0.00436472		otu81
otu103		Proteobacteria	Gammaproteobacteria	BD7-8 marine group	BD7-8 marine group_unclassified	BD7-8 marine group_unclassified		0.853296	0.53472	0.15466	0.00123943	0.0378006	0.00997573	0.0836818		0.140851	0.17989	0.0167181	0	0.00200425	0.00264497	0.00654707		otu103
otu117		Proteobacteria	Gammaproteobacteria	BD7-8 marine group	BD7-8 marine group_unclassified	BD7-8 marine group_unclassified		0.431972	0.473402	0.15466	0.00573235	0.0349175	0.0324211	0.0719843		0.449705	0.489113	0.109311	0.0080141	0.102217	0.022923	0.0349177		otu117
otu147		Proteobacteria	Gammaproteobacteria	BD7-8 marine group	BD7-8 marine group_unclassified	BD7-8 marine group_unclassified		0.808849	0.471843	0.138839	0.00619714	0.0304327	0.0169587	0.101678		0.336855	0.275126	0.0385802	0.00400705	0.0100212	0.00352662	0.0130941		otu147
otu149		Proteobacteria	Gammaproteobacteria	BD7-8 marine group	BD7-8 marine group_unclassified	BD7-8 marine group_unclassified		0.279648	0.173044	0.0623162	0.00294364	0.0140952	0.00872877	0.0416909		0.0721225	0.0658421	0.0102881	0	0.00200425	0.00264497	0.00436472		otu149
otu154		Proteobacteria	Gammaproteobacteria	BD7-8 marine group	BD7-8 marine group_unclassified	BD7-8 marine group_unclassified		0.195383	0.351284	0.0778145	0.00263378	0.0176189	0.015213	0.0407911		0.173943	0.245732	0.0720165	0.00200353	0.0340722	0.00264497	0.0109118		otu154
otu492		Proteobacteria	Gammaproteobacteria	BD7-8 marine group	BD7-8 marine group_unclassified	BD7-8 marine group_unclassified		0.0768568	0.0524847	0.021956	0	0.00256276	0	0.0119974		0.0789105	0.0646663	0.0154321	0	0.0040085	0.000881655	0.00872943		otu492
otu556		Proteobacteria	Gammaproteobacteria	BD7-8 marine group	BD7-8 marine group_unclassified	BD7-8 marine group_unclassified		0.0750049	0.0358559	0.0142068	0	0.000320344	0	0.00899804		0.0789105	0.0752481	0.0115741	0	0.00200425	0.000881655	0.00654707		otu556
otu810		Proteobacteria	Gammaproteobacteria	BD7-8 marine group	BD7-8 marine group_unclassified	BD7-8 marine group_unclassified		0.113433	0.107048	0.0274449	0.000154929	0.00352379	0.00124697	0.0179961		0.184973	0.155199	0.0347222	0.00200353	0.008017	0.00617159	0.00436472		otu810
otu345		Proteobacteria	Gammaproteobacteria	E01-9C-26 marine group	E01-9C-26 marine group_unclassified	E01-9C-26 marine group_unclassified		0.146769	0.140825	0.0374543	0.00697178	0.0112121	0.0239418	0.0197957		0.0924865	0.0834783	0.0128601	0.0100176	0.008017	0.0114615	0.00872943		otu345
otu456		Proteobacteria	Gammaproteobacteria	Gammaproteobacteria Incertae Sedis	Gammaproteobacteria Incertae Sedis	Marinicella		0.0513922	0.0727511	0.0129153	0.000154929	0.00320344	0.00423969	0.00539882		0.0042425	0.00587876	0	0	0	0.000881655	0		otu456
otu479		Proteobacteria	Gammaproteobacteria	Gammaproteobacteria Incertae Sedis	Gammaproteobacteria Incertae Sedis	Marinicella		0.210662	0.166288	0.0429433	0.00635207	0.00961033	0.0174575	0.0215953		0.0364855	0.0811268	0.00514403	0	0.0100212	0.00264497	0.00436472		otu479
otu519		Proteobacteria	Gammaproteobacteria	Gammaproteobacteria Incertae Sedis	Gammaproteobacteria Incertae Sedis	Marinicella		0.143991	0.0763886	0.0142068	0.000464786	0.00256276	0.00149636	0.00839817		0.0178185	0.0435028	0.00385802	0	0.00200425	0	0.00218236		otu519
otu34		Proteobacteria	Gammaproteobacteria	Gammaproteobacteria_unclassified	Gammaproteobacteria_unclassified	Gammaproteobacteria_unclassified		0.00555592	0.00623581	2.10293	0	0.000640689	0	0.000299935		0.0127275	0.00823026	4.88683	0.00400705	0.00200425	0	0		otu34
otu132		Proteobacteria	Gammaproteobacteria	KI89A clade	KI89A clade_unclassified	KI89A clade_unclassified		0.3403	0.270218	0.0752314	0.0105351	0.0249869	0.0211984	0.0467898		0.142548	0.126981	0.0205761	0.0160282	0.0220467	0.0114615	0.0196412		otu132
otu144		Proteobacteria	Gammaproteobacteria	KI89A clade	KI89A clade_unclassified	KI89A clade_unclassified		0.256498	0.188114	0.0523068	0.000154929	0.0131341	0.00074818	0.0386916		0.440372	0.208108	0.0552984	0	0.0140297	0.00264497	0.0130941		otu144
otu219		Proteobacteria	Gammaproteobacteria	KI89A clade	KI89A clade_unclassified	KI89A clade_unclassified		0.176863	0.107048	0.0371314	0.000774643	0.0105714	0.00473847	0.0212954		0.104366	0.0893571	0.0244342	0	0.0040085	0.00264497	0.00654707		otu219
otu285		Proteobacteria	Gammaproteobacteria	KI89A clade	KI89A clade_unclassified	KI89A clade_unclassified		0.10371	0.104969	0.0309966	0.00294364	0.0137748	0.00648423	0.0179961		0.134912	0.0893571	0.0205761	0.00200353	0.0040085	0.00176331	0.0109118		otu285
otu374		Proteobacteria	Gammaproteobacteria	KI89A clade	KI89A clade_unclassified	KI89A clade_unclassified		0.0838017	0.0680742	0.01905	0.000309857	0.00672723	0.000249393	0.00809823		0.032243	0.0470301	0.00771605	0	0.00200425	0	0.00654707		otu374
otu444		Proteobacteria	Gammaproteobacteria	KI89A clade	KI89A clade_unclassified	KI89A clade_unclassified		0.0754679	0.053524	0.0132381	0	0.00256276	0	0.0104977		0.057698	0.0540846	0.00771605	0	0.00200425	0.000881655	0.00654707		otu444
otu446		Proteobacteria	Gammaproteobacteria	KI89A clade	KI89A clade_unclassified	KI89A clade_unclassified		0.0347245	0.0192271	0.0087178	0	0.000640689	0	0.00479895		0.146791	0.0646663	0.0192901	0	0.0040085	0.00176331	0.00872943		otu446
otu242		Proteobacteria	Gammaproteobacteria	Oceanospirillales	Oceanospirillaceae	Oceanospirillaceae_unclassified		0.000925986	1.243	0.467856	0	0.038121	0.000249393	0.0209954		0.0008485	2.04698	0.136317	0	0.0360765	0	0.0130941		otu242
otu485		Proteobacteria	Gammaproteobacteria	Oceanospirillales	Oceanospirillaceae	Pseudospirillum		0.0842647	0.0795065	0.0216331	0	0.0086493	0.00174575	0.0158965		0.01697	0.0270423	0.00385802	0	0.00200425	0	0		otu485
otu304		Proteobacteria	Gammaproteobacteria	Oceanospirillales	OM182 clade	OM182 clade_unclassified		0.0467623	0.0841834	0.0229246	0.000619714	0.00608654	0.00149636	0.00989784		0.064486	0.0905329	0.0321502	0	0.008017	0.00176331	0.0130941		otu304
otu830		Proteobacteria	Gammaproteobacteria	Oceanospirillales	OM182 clade	OM182 clade_unclassified		0.0347245	0.0467686	0.0174356	0	0.00352379	0	0.00449902		0.069577	0.0964116	0.0244342	0	0.0140297	0	0.00654707		otu830
otu998		Proteobacteria	Gammaproteobacteria	Oceanospirillales	OM182 clade	OM182 clade_unclassified		0.0240756	0.0348166	0.00936357	0	0.00224241	0.000498787	0.00419908		0.0246065	0.0223393	0.00900206	0	0.0040085	0	0.00436472		otu998
otu39		Proteobacteria	Gammaproteobacteria	Xanthomonadales	JTB255 marine benthic group	JTB255 marine benthic group_unclassified		2.57193	1.77617	0.459461	0.135253	0.175228	0.280318	0.382717		0.547283	0.305695	0.0617284	0.0100176	0.040085	0.0573076	0.0480119		otu39
otu52		Proteobacteria	Gammaproteobacteria	Xanthomonadales	JTB255 marine benthic group	JTB255 marine benthic group_unclassified		0.862556	0.675546	0.181459	0.0593376	0.0538179	0.0895322	0.122073		0.128972	0.121102	0.0257202	0.00601058	0.00601275	0.0079349	0.00436472		otu52
otu58		Proteobacteria	Gammaproteobacteria	Xanthomonadales	JTB255 marine benthic group	JTB255 marine benthic group_unclassified		0.846814	0.630856	0.148848	0.05407	0.0589434	0.10674	0.147268		0.08485	0.0705451	0.0141461	0.00601058	0.00200425	0.00440828	0.00654707		otu58
otu68		Proteobacteria	Gammaproteobacteria	Xanthomonadales	JTB255 marine benthic group	JTB255 marine benthic group_unclassified		1.29592	0.957716	0.250879	0.0666193	0.0820082	0.138912	0.194658		0.232489	0.210459	0.0475823	0.0160282	0.024051	0.025568	0.0349177		otu68
otu73		Proteobacteria	Gammaproteobacteria	Xanthomonadales	JTB255 marine benthic group	JTB255 marine benthic group_unclassified		0.88478	0.55031	0.16467	0.0568588	0.056701	0.0992586	0.130472		0.0687285	0.042327	0.0115741	0.00200353	0.00601275	0.00881655	0.0196412		otu73
otu78		Proteobacteria	Gammaproteobacteria	Xanthomonadales	JTB255 marine benthic group	JTB255 marine benthic group_unclassified		0.86163	0.71348	0.187917	0.0264928	0.0592637	0.0603532	0.129872		0.231641	0.228096	0.0630144	0	0.0220467	0.00881655	0.030553		otu78
otu82		Proteobacteria	Gammaproteobacteria	Xanthomonadales	JTB255 marine benthic group	JTB255 marine benthic group_unclassified		0.575037	0.430271	0.110103	0.0342392	0.0326751	0.0601038	0.0740838		0.072971	0.0658421	0.0231481	0.0120212	0.0040085	0.0132248	0.0130941		otu82
otu112		Proteobacteria	Gammaproteobacteria	Xanthomonadales	JTB255 marine benthic group	JTB255 marine benthic group_unclassified		0.301408	0.272297	0.0661907	0.0128591	0.0140952	0.0102251	0.0425907		0.0449705	0.0517331	0.0154321	0.00200353	0.00200425	0.00617159	0.0109118		otu112
otu114		Proteobacteria	Gammaproteobacteria	Xanthomonadales	JTB255 marine benthic group	JTB255 marine benthic group_unclassified		0.449566	0.337253	0.0904069	0.00898585	0.0192207	0.0109733	0.0668854		0.229095	0.128157	0.0411523	0.00601058	0.0200425	0	0.0196412		otu114
otu140		Proteobacteria	Gammaproteobacteria	Xanthomonadales	JTB255 marine benthic group	JTB255 marine benthic group_unclassified		0.481976	0.376747	0.0988018	0.0170421	0.0310734	0.0301766	0.0635861		0.074668	0.117575	0.0372942	0	0.0040085	0.00352662	0.0152765		otu140
otu161		Proteobacteria	Gammaproteobacteria	Xanthomonadales	JTB255 marine benthic group	JTB255 marine benthic group_unclassified		0.342615	0.221891	0.0568272	0.0128591	0.0243462	0.022196	0.0497891		0.054304	0.0881813	0.0180041	0	0.0040085	0.00264497	0.0109118		otu161
otu164		Proteobacteria	Gammaproteobacteria	Xanthomonadales	JTB255 marine benthic group	JTB255 marine benthic group_unclassified		0.407434	0.264502	0.0645763	0.00743657	0.0144155	0.0124697	0.0530884		0.0806075	0.0987631	0.0257202	0	0.00601275	0.00176331	0.00654707		otu164
otu204		Proteobacteria	Gammaproteobacteria	Xanthomonadales	JTB255 marine benthic group	JTB255 marine benthic group_unclassified		0.3991	0.307113	0.0752314	0.0254083	0.029792	0.0531208	0.0704846		0.056001	0.037624	0.0167181	0.00200353	0.00200425	0.0158698	0.00218236		otu204
otu208		Proteobacteria	Gammaproteobacteria	Xanthomonadales	JTB255 marine benthic group	JTB255 marine benthic group_unclassified		0.152325	0.126795	0.0342255	0.00232393	0.00672723	0.00324211	0.0254944		0.062789	0.0634906	0.0115741	0.00400705	0.0040085	0.00264497	0.0109118		otu208
otu220		Proteobacteria	Gammaproteobacteria	Xanthomonadales	JTB255 marine benthic group	JTB255 marine benthic group_unclassified		0.414842	0.240598	0.0648992	0.0139436	0.0176189	0.0114721	0.0437905		0.040728	0.0446785	0.00771605	0	0	0	0.00654707		otu220
otu255		Proteobacteria	Gammaproteobacteria	Xanthomonadales	JTB255 marine benthic group	JTB255 marine benthic group_unclassified		0.170381	0.129913	0.0377772	0.00480278	0.0105714	0.00897816	0.0314931		0.0381825	0.023515	0.00900206	0	0.0040085	0.00528993	0.00218236		otu255
otu278		Proteobacteria	Gammaproteobacteria	Xanthomonadales	JTB255 marine benthic group	JTB255 marine benthic group_unclassified		0.298167	0.181878	0.0519839	0.0127041	0.0169783	0.0206996	0.0467898		0.05091	0.0599633	0.0154321	0.00200353	0.0040085	0.00440828	0.00218236		otu278
otu294		Proteobacteria	Gammaproteobacteria	Xanthomonadales	JTB255 marine benthic group	JTB255 marine benthic group_unclassified		0.103247	0.114843	0.0232475	0.00247886	0.00993068	0.00598544	0.0158965		0.0296975	0.0246908	0.00900206	0	0.00200425	0.000881655	0.00654707		otu294
otu317		Proteobacteria	Gammaproteobacteria	Xanthomonadales	JTB255 marine benthic group	JTB255 marine benthic group_unclassified		0.147695	0.0732707	0.0226017	0.00247886	0.00704758	0.00324211	0.0185959		0.0483645	0.0587876	0.0128601	0.00200353	0.00200425	0.000881655	0.00872943		otu317
otu380		Proteobacteria	Gammaproteobacteria	Xanthomonadales	JTB255 marine benthic group	JTB255 marine benthic group_unclassified		0.179178	0.14914	0.0377772	0.000619714	0.00640689	0.000997573	0.0254944		0.066183	0.042327	0.00771605	0	0.008017	0.00264497	0.0109118		otu380
otu422		Proteobacteria	Gammaproteobacteria	Xanthomonadales	JTB255 marine benthic group	JTB255 marine benthic group_unclassified		0.065282	0.0441703	0.0196958	0.000774643	0.00320344	0.000997573	0.00899804		0.0466675	0.0293938	0.0102881	0.00200353	0.00200425	0	0.0174589		otu422
otu440		Proteobacteria	Gammaproteobacteria	Xanthomonadales	JTB255 marine benthic group	JTB255 marine benthic group_unclassified		0.0888947	0.0852227	0.0174356	0.000619714	0.00544586	0.00249393	0.0107976		0.078062	0.0435028	0.0141461	0.00200353	0.00601275	0.00617159	0.00872943		otu440
otu564		Proteobacteria	Gammaproteobacteria	Xanthomonadales	JTB255 marine benthic group	JTB255 marine benthic group_unclassified		0.063893	0.043131	0.013561	0.000154929	0.00256276	0.00124697	0.0119974		0.0432735	0.0293938	0.00771605	0	0.0040085	0.000881655	0.00218236		otu564
otu615		Proteobacteria	Gammaproteobacteria	Xanthomonadales	JTB255 marine benthic group	JTB255 marine benthic group_unclassified		0.125471	0.114323	0.021956	0.00154929	0.00928999	0.00623483	0.0194957		0.0330915	0.0246908	0.00514403	0	0.00200425	0	0		otu615
otu727		Proteobacteria	Gammaproteobacteria	Xanthomonadales	JTB255 marine benthic group	JTB255 marine benthic group_unclassified		0.0546332	0.0348166	0.00968645	0.000464786	0.00352379	0.00124697	0.00959791		0.037334	0.0293938	0.00771605	0	0.0040085	0	0.00218236		otu727
otu1148		Proteobacteria	Gammaproteobacteria	Xanthomonadales	JTB255 marine benthic group	JTB255 marine benthic group_unclassified		0.0388914	0.0498865	0.0071034	0.00123943	0.00192207	0.00199515	0.0068985		0.018667	0.0117575	0.00514403	0	0	0	0		otu1148
otu1293		Proteobacteria	Gammaproteobacteria	Xanthomonadales	JTB255 marine benthic group	JTB255 marine benthic group_unclassified		0.0199087	0.0181878	0.00387458	0	0.00224241	0	0.00389915		0.001697	0.00470301	0	0	0.00200425	0	0.00218236		otu1293
otu1892		Proteobacteria	Gammaproteobacteria	Xanthomonadales	JTB255 marine benthic group	JTB255 marine benthic group_unclassified		0.0250016	0.0259825	0.00581187	0	0.00160172	0.000249393	0.00359922		0.0127275	0.00705451	0.00128601	0	0	0	0		otu1892
otu44		Proteobacteria	Gammaproteobacteria	Xanthomonadales	Xanthomonadales_unclassified	Xanthomonadales_unclassified		0.867186	0.956157	0.217299	0.0917177	0.0945016	0.170336	0.201256		0.162064	0.0740723	0.0192901	0.0120212	0.0220467	0.0185148	0.00218236		otu44
otu166		Proteobacteria	Gammaproteobacteria	Xanthomonadales	Xanthomonadales_unclassified	Xanthomonadales_unclassified		0.233811	0.26814	0.0694196	0.0233942	0.020502	0.0551159	0.0440904		0.042425	0.0246908	0.00514403	0.00200353	0.0040085	0.00969821	0.00872943		otu166
otu506		Verrucomicrobia	Opitutae	Puniceicoccales	Puniceicoccaceae	Lentimonas		0.0106488	0.0166288	0.00258305	0.0010845	0.000961033	0.000498787	0.259443		0.0415765	0.00823026	0.00128601	0	0	0.000881655	1.11737		otu506
otu541		Verrucomicrobia	Opitutae	Puniceicoccales	Puniceicoccaceae	Lentimonas		0.0379654	0.022345	0.00968645	0.000309857	0.00128138	0.00399029	0.0224951		0.078062	0.0258665	0.0141461	0	0	0.00264497	0.0371001		otu541

## Sheet: Explanations
Supplementary Table S4
Bacterial taxa potentially affected by treatments based on relative OTU proportion at (A) 1 atm and (B) 250 atm.
For the rDNA dataset (n = 3) OTUs are shown, which were detected as differentially abundant between treatments at an adjusted parametric,
and an unadjusted non-parametric significance threshold of 0.05, and further exhibited at least a doubling or a decrease by half,
as well as an effect size larger than 4, between the start of the incubation and any of the sediment treatments at day 23.
Additionally, OTUs from the rRNA (n = 1) dataset are shown, which constituted more than 1% sequence abundance in at least one sample,
and exhibited at least a doubling or a decrease by half between the start of the incubation and any of the sediment treatments at day 23.
Sediment treatments:
untreated sediment at the beginning of the incubation (day0),
unfed control sediment after 23 days of incubation (unfed),
sediments amended with chitin (CHI),
Thalassiosira weissflogii (TWEI),
Emiliania huxleyi (EHUX),
Bacillaria sp. (BCLA)
and Melosira arctica (MARC).
Additional information
Relative abundances are given on OTU level. For each OTU the complete, available taxonomic path is shown.
